# Supplementary material for: Unraveling the regulation of sugar beet pulp utilization in the industrially relevant fungus Aspergillus niger
Source: iScience. 2022 Mar 12;25(4):104065. doi: 10.1016/j.isci.2022.104065 (PMC8961234; doi:10.1016/j.isci.2022.104065)
Supplement: Data S1. Enzyme activity measurements performed in this study, related to Figure 2 [file mmc2.xlsx]

## Sheet: Readme
Data S1. Enzyme activity measurements performed in this study, related to Fig. 2.
Data S1A. Results of pNP enzyme assays performed in this study.
Data S1B. Results of azo-substrate enzyme assays performed in this study.

## Sheet: Data S1A
Data S1A. Results of pNP enzyme assays performed in this study. Statistical analysis was performed using the converted (nmol pNP/min/mL) values, while the visualization (Fig. 2) was performed using the normalized mean and standard deviation (SD) values.
ABF (30 min)a	Raw absorbance values (405 nm)						Blank1	Blank2	BlankAVG	Corrected values (blank substraction)						Converted values (nmol pNP)						Converted values (nmol pNP/min/mL)						Mean	SD	Normalized mean	Normalized SD
Control	0.844	0.912	0.888	0.861	0.85	0.863	0.187	0.18	0.1835	0.6605	0.7285	0.7045	0.6775	0.6665	0.6795	18.3068	20.1699	19.5123	18.7726	18.4712	18.8274	61.0228	67.2329	65.0411	62.5753	61.5708	62.758	63.3668	2.34379	0.886315	0.0327827
ΔxlnR	0.871	0.901	0.927	0.887	0.867	0.885	0.186	0.181	0.1835	0.6875	0.7175	0.7435	0.7035	0.6835	0.7015	19.0466	19.8685	20.5808	19.4849	18.937	19.4301	63.4886	66.2283	68.6027	64.9498	63.1233	64.7671	65.1933	2.00636	0.911862	0.0280631
ΔaraR	0.146	0.15	0.143	0.168	0.168	0.17	0.151	0.173	0.162	-0.016	-0.012	-0.019	0.006	0.006	0.008	-0.227397	-0.117808	-0.309589	0.375342	0.375342	0.430137	-0.757991	-0.392694	-1.03196	1.25114	1.25114	1.43379	0.292237	1.13734	0.00408754	0.0159081
ΔclrB	0.782	0.779	0.783	0.822	0.826	0.817	0.176	0.175	0.1755	0.6065	0.6035	0.6075	0.6465	0.6505	0.6415	16.8274	16.7452	16.8548	17.9233	18.0329	17.7863	56.0913	55.8174	56.1826	59.7443	60.1096	59.2877	57.8721	2.03778	0.809461	0.0285025
ΔgaaR	0.744	0.779	0.76	0.676	0.65	0.686	0.188	0.183	0.1855	0.5585	0.5935	0.5745	0.4905	0.4645	0.5005	15.5123	16.4712	15.9507	13.6493	12.937	13.9233	51.7078	54.9041	53.1689	45.4977	43.1233	46.411	49.1355	4.75322	0.68726	0.0664835
ΔrhaR	0.819	0.796	0.792	0.919	0.858	0.848	0.179	0.177	0.178	0.641	0.618	0.614	0.741	0.68	0.67	17.7726	17.1425	17.0329	20.5123	18.8411	18.5671	59.242	57.1416	56.7763	68.3744	62.8037	61.8904	61.0381	4.34137	0.853743	0.0607231
ΔgalX	0.903	0.931	0.946	0.892	0.917	0.905	0.192	0.183	0.1875	0.7155	0.7435	0.7585	0.7045	0.7295	0.7175	19.8137	20.5808	20.9918	19.5123	20.1973	19.8685	66.0457	68.6027	69.9726	65.0411	67.3242	66.2283	67.2024	1.82252	0.939964	0.0254917
ΔxlnRΔaraR	0.147	0.147	0.145	0.151	0.144	0.142	0.146	0.144	0.145	0.002	0.002	0	0.006	-0.001	-0.003	0.265753	0.265753	0.210959	0.375342	0.183562	0.128767	0.885845	0.885845	0.703196	1.25114	0.611872	0.429224	0.794521	0.282958	0.011113	0.00395775
ΔxlnRΔclrB	0.919	0.978	0.963	0.964	0.964	0.913	0.176	0.174	0.175	0.744	0.803	0.788	0.789	0.789	0.738	20.5945	22.211	21.8	21.8274	21.8274	20.4301	68.6484	74.0365	72.6667	72.758	72.758	68.1005	71.4947	2.47582	1	0.0346295
ΔxlnRΔaraRΔclrB	0.134	0.134	0.133	0.136	0.134	0.137	0.141	0.139	0.14	-0.006	-0.006	-0.007	-0.004	-0.006	-0.003	0.0465753	0.0465753	0.0191781	0.10137	0.0465753	0.128767	0.155251	0.155251	0.0639269	0.3379	0.155251	0.429224	0.216134	0.137493	0.00302308	0.00192312
ΔaraRΔgaaRΔrhaRΔgalX	0.139	0.14	0.138	0.14	0.141	0.148	0.137	0.136	0.1365	0.0025	0.0035	0.0015	0.0035	0.0045	0.0115	0.279452	0.306849	0.252055	0.306849	0.334247	0.526027	0.931507	1.02283	0.840183	1.02283	1.11416	1.75342	1.11416	0.326731	0.0155838	0.00457001
ΔxlnRΔaraRΔclrBΔgaaRΔrhaRΔgalX	0.135	0.132	0.134	0.136	0.132	0.132	0.133	0.132	0.1325	0.0025	-0.0005	0.0015	0.0035	-0.0005	-0.0005	0.279452	0.19726	0.252055	0.306849	0.19726	0.19726	0.931507	0.657534	0.840183	1.02283	0.657534	0.657534	0.794521	0.160793	0.011113	0.00224902
AGL (30 min)	Raw absorbance values (405 nm)						Blank1	Blank2	BlankAVG	Corrected values (blank substraction)						Converted values (nmol pNP)						Converted values (nmol pNP/min/mL)						Mean	SD	Normalized mean	Normalized SD
Control	0.181	0.183	0.184	0.186	0.187	0.186	0.187	0.18	0.1835	-0.0025	-0.0005	0.0005	0.0025	0.0035	0.0025	0.142466	0.19726	0.224658	0.279452	0.306849	0.279452	0.474886	0.657534	0.748858	0.931507	1.02283	0.931507	0.794521	0.206239	0.0807799	0.0209686
ΔxlnR	0.187	0.183	0.181	0.186	0.184	0.179	0.186	0.181	0.1835	0.0035	-0.0005	-0.0025	0.0025	0.0005	-0.0045	0.306849	0.19726	0.142466	0.279452	0.224658	0.0876712	1.02283	0.657534	0.474886	0.931507	0.748858	0.292237	0.687976	0.274985	0.0699474	0.0279581
ΔaraR	0.152	0.15	0.144	0.164	0.165	0.162	0.156	0.168	0.162	-0.01	-0.012	-0.018	0.002	0.003	0	-0.0630137	-0.117808	-0.282192	0.265753	0.293151	0.210959	-0.210046	-0.392694	-0.940639	0.885845	0.977169	0.703196	0.170472	0.792822	0.0173321	0.0806072
ΔclrB	0.175	0.172	0.172	0.176	0.17	0.168	0.176	0.175	0.1755	-0.0005	-0.0035	-0.0035	0.0005	-0.0055	-0.0075	0.19726	0.115068	0.115068	0.224658	0.060274	0.00547945	0.657534	0.383562	0.383562	0.748858	0.200913	0.0182648	0.398782	0.273465	0.0405447	0.0278035
ΔgaaR	0.188	0.185	0.183	0.176	0.183	0.18	0.188	0.183	0.1855	0.0025	-0.0005	-0.0025	-0.0095	-0.0025	-0.0055	0.279452	0.19726	0.142466	-0.0493151	0.142466	0.060274	0.931507	0.657534	0.474886	-0.164384	0.474886	0.200913	0.429224	0.377645	0.0436397	0.0383957
ΔrhaR	0.177	0.177	0.172	0.171	0.17	0.171	0.176	0.179	0.1775	-0.0005	-0.0005	-0.0055	-0.0065	-0.0075	-0.0065	0.19726	0.19726	0.060274	0.0328767	0.00547945	0.0328767	0.657534	0.657534	0.200913	0.109589	0.0182648	0.109589	0.292237	0.288792	0.0297122	0.0293619
ΔgalX	0.187	0.19	0.188	0.187	0.189	0.195	0.192	0.183	0.1875	-0.0005	0.0025	0.0005	-0.0005	0.0015	0.0075	0.19726	0.279452	0.224658	0.19726	0.252055	0.416438	0.657534	0.931507	0.748858	0.657534	0.840183	1.38813	0.870624	0.274985	0.0885175	0.0279581
ΔxlnRΔaraR	0.257	0.245	0.249	0.244	0.234	0.241	0.146	0.144	0.145	0.112	0.1	0.104	0.099	0.089	0.096	3.27945	2.95068	3.06027	2.92329	2.64932	2.8411	10.9315	9.83562	10.2009	9.74429	8.83105	9.47032	9.83562	0.705032	1	0.0716816
ΔxlnRΔclrB	0.181	0.176	0.173	0.175	0.175	0.177	0.176	0.174	0.175	0.006	0.001	-0.002	0	0	0.002	0.375342	0.238356	0.156164	0.210959	0.210959	0.265753	1.25114	0.794521	0.520548	0.703196	0.703196	0.885845	0.809741	0.247869	0.0823275	0.0252011
ΔxlnRΔaraRΔclrB	0.165	0.16	0.164	0.166	0.164	0.166	0.141	0.139	0.14	0.025	0.02	0.024	0.026	0.024	0.026	0.89589	0.758904	0.868493	0.923288	0.868493	0.923288	2.9863	2.52968	2.89498	3.07763	2.89498	3.07763	2.9102	0.203525	0.295884	0.0206927
ΔaraRΔgaaRΔrhaRΔgalX	0.227	0.23	0.226	0.216	0.227	0.224	0.137	0.136	0.1365	0.0905	0.0935	0.0895	0.0795	0.0905	0.0875	2.69041	2.7726	2.66301	2.38904	2.69041	2.60822	8.96804	9.24201	8.87671	7.96347	8.96804	8.69406	8.78539	0.439876	0.893222	0.0447227
ΔxlnRΔaraRΔclrBΔgaaRΔrhaRΔgalX	0.159	0.159	0.161	0.159	0.154	0.155	0.133	0.132	0.1325	0.0265	0.0265	0.0285	0.0265	0.0215	0.0225	0.936986	0.936986	0.991781	0.936986	0.8	0.827397	3.12329	3.12329	3.30594	3.12329	2.66667	2.75799	3.01674	0.247869	0.306716	0.0252011
LAC (360min)	Raw absorbance values (405 nm)						Blank1	Blank2	BlankAVG	Corrected values (blank substraction)						Converted values (nmol pNP)						Converted values (nmol pNP/min/mL)						Mean	SD	Normalized mean	Normalized SD
Control	0.17	0.169	0.171	0.17	0.172	0.17	0.171	0.175	0.173	-0.003	-0.004	-0.002	-0.003	-0.001	-0.003	0.128767	0.10137	0.156164	0.128767	0.183562	0.128767	0.0357686	0.0281583	0.043379	0.0357686	0.0509893	0.0357686	0.0383054	0.00785994	0.0618599	0.0126931
ΔxlnR	0.174	0.181	0.177	0.173	0.165	0.175	0.171	0.17	0.1705	0.0035	0.0105	0.0065	0.0025	-0.0055	0.0045	0.306849	0.49863	0.389041	0.279452	0.060274	0.334247	0.0852359	0.138508	0.108067	0.0776256	0.0167428	0.0928463	0.0865043	0.0403899	0.139697	0.0652261
ΔaraR	0.154	0.172	0.164	0.169	0.164	0.164	0.16	0.166	0.163	-0.009	0.009	0.001	0.006	0.001	0.001	-0.0356164	0.457534	0.238356	0.375342	0.238356	0.238356	-0.00989346	0.127093	0.06621	0.104262	0.06621	0.06621	0.0700152	0.0466037	0.113068	0.0752608
ΔclrB	0.156	0.161	0.156	0.161	0.155	0.156	0.169	0.164	0.1665	-0.0105	-0.0055	-0.0105	-0.0055	-0.0115	-0.0105	-0.0767123	0.060274	-0.0767123	0.060274	-0.10411	-0.0767123	-0.021309	0.0167428	-0.021309	0.0167428	-0.0289193	-0.021309	0	0	0	0
ΔgaaR	0.175	0.168	0.188	0.163	0.172	0.167	0.179	0.168	0.1735	0.0015	-0.0055	0.0145	-0.0105	-0.0015	-0.0065	0.252055	0.060274	0.608219	-0.0767123	0.169863	0.0328767	0.0700152	0.0167428	0.16895	-0.021309	0.0471842	0.00913242	0.0484526	0.0669394	0.0782466	0.108101
ΔrhaR	0.163	0.164	0.162	0.159	0.161	0.162	0.172	0.168	0.17	-0.007	-0.006	-0.008	-0.011	-0.009	-0.008	0.0191781	0.0465753	-0.00821918	-0.090411	-0.0356164	-0.00821918	0.00532725	0.0129376	-0.00228311	-0.0251142	-0.00989346	-0.00228311	0	0	0	0
ΔgalX	0.175	0.171	0.172	0.172	0.173	0.175	0.179	0.172	0.1755	-0.0005	-0.0045	-0.0035	-0.0035	-0.0025	-0.0005	0.19726	0.0876712	0.115068	0.115068	0.142466	0.19726	0.0547945	0.0243531	0.0319635	0.0319635	0.0395738	0.0547945	0.0395738	0.0127346	0.0639082	0.0205652
ΔxlnRΔaraR	0.207	0.189	0.195	0.186	0.186	0.191	0.141	0.142	0.1415	0.0655	0.0475	0.0535	0.0445	0.0445	0.0495	2.00548	1.51233	1.67671	1.43014	1.43014	1.56712	0.557078	0.420091	0.465753	0.39726	0.39726	0.435312	0.445459	0.0604372	0.719377	0.0976008
ΔxlnRΔclrB	0.167	0.163	0.164	0.169	0.161	0.164	0.167	0.171	0.169	-0.002	-0.006	-0.005	0	-0.008	-0.005	0.156164	0.0465753	0.0739726	0.210959	-0.00821918	0.0739726	0.043379	0.0129376	0.0205479	0.0585997	-0.00228311	0.0205479	0.0256215	0.0218811	0.0413765	0.0353361
ΔxlnRΔaraRΔclrB	0.172	0.184	0.175	0.169	0.169	0.174	0.143	0.134	0.1385	0.0335	0.0455	0.0365	0.0305	0.0305	0.0355	1.12877	1.45753	1.21096	1.04658	1.04658	1.18356	0.313546	0.404871	0.336377	0.290715	0.290715	0.328767	0.327499	0.0423498	0.528882	0.0683913
ΔaraRΔgaaRΔrhaRΔgalX	0.221	0.215	0.212	0.199	0.199	0.209	0.138	0.133	0.1355	0.0855	0.0795	0.0765	0.0635	0.0635	0.0735	2.55342	2.38904	2.30685	1.95068	1.95068	2.22466	0.709285	0.663623	0.640791	0.541857	0.541857	0.61796	0.619229	0.0671122	1	0.10838
ΔxlnRΔaraRΔclrBΔgaaRΔrhaRΔgalX	0.141	0.142	0.143	0.142	0.14	0.142	0.138	0.132	0.135	0.006	0.007	0.008	0.007	0.005	0.007	0.375342	0.40274	0.430137	0.40274	0.347945	0.40274	0.104262	0.111872	0.119482	0.111872	0.0966514	0.111872	0.109335	0.00785994	0.176567	0.0126931
RHA (360 min)	Raw absorbance values (405 nm)						Blank1	Blank2	BlankAVG	Corrected values (blank substraction)						Converted values (nmol pNP)						Converted values (nmol pNP/min/mL)						Mean	SD	Normalized mean	Normalized SD
Control	0.17	0.169	0.167	0.167	0.171	0.175	0.171	0.175	0.173	-0.003	-0.004	-0.006	-0.006	-0.002	0.002	0.128767	0.10137	0.0465753	0.0465753	0.156164	0.265753	0.0357686	0.0281583	0.0129376	0.0129376	0.043379	0.0738204	0	0	0	0
ΔxlnR	0.162	0.171	0.166	0.149	0.151	0.151	0.171	0.17	0.1705	-0.0085	0.0005	-0.0045	-0.0215	-0.0195	-0.0195	-0.0219178	0.224658	0.0876712	-0.378082	-0.323288	-0.323288	-0.00608828	0.0624049	0.0243531	-0.105023	-0.0898021	-0.0898021	0	0	0	0
ΔaraR	0.143	0.145	0.154	0.169	0.168	0.166	0.16	0.166	0.163	-0.02	-0.018	-0.009	0.006	0.005	0.003	-0.336986	-0.282192	-0.0356164	0.375342	0.347945	0.293151	-0.0936073	-0.0783866	-0.00989346	0.104262	0.0966514	0.0814307	0.0167428	0.0896278	0.0130409	0.0698109
ΔclrB	0.159	0.168	0.154	0.15	0.153	0.155	0.169	0.164	0.1665	-0.0075	0.0015	-0.0125	-0.0165	-0.0135	-0.0115	0.00547945	0.252055	-0.131507	-0.241096	-0.158904	-0.10411	0.00152207	0.0700152	-0.0365297	-0.0669711	-0.04414	-0.0289193	0	0	0	0
ΔgaaR	0.162	0.171	0.168	0.161	0.174	0.164	0.179	0.168	0.1735	-0.0115	-0.0025	-0.0055	-0.0125	0.0005	-0.0095	-0.10411	0.142466	0.060274	-0.131507	0.224658	-0.0493151	-0.0289193	0.0395738	0.0167428	-0.0365297	0.0624049	-0.0136986	0	0	0	0
ΔrhaR	0.163	0.162	0.162	0.161	0.158	0.16	0.172	0.168	0.17	-0.007	-0.008	-0.008	-0.009	-0.012	-0.01	0.0191781	-0.00821918	-0.00821918	-0.0356164	-0.117808	-0.0630137	0.00532725	-0.00228311	-0.00228311	-0.00989346	-0.0327245	-0.0175038	0	0	0	0
ΔgalX	0.181	0.182	0.191	0.177	0.178	0.179	0.179	0.172	0.1755	0.0055	0.0065	0.0155	0.0015	0.0025	0.0035	0.361644	0.389041	0.635616	0.252055	0.279452	0.306849	0.100457	0.108067	0.17656	0.0700152	0.0776256	0.0852359	0.102993	0.0387057	0.0802213	0.0301478
ΔxlnRΔaraR	0.327	0.319	0.332	0.278	0.291	0.268	0.141	0.142	0.1415	0.1855	0.1775	0.1905	0.1365	0.1495	0.1265	5.29315	5.07397	5.43014	3.95068	4.30685	3.67671	1.47032	1.40944	1.50837	1.09741	1.19635	1.02131	1.28387	0.206056	1	0.160497
ΔxlnRΔclrB	0.18	0.177	0.175	0.181	0.178	0.17	0.167	0.171	0.169	0.011	0.008	0.006	0.012	0.009	0.001	0.512329	0.430137	0.375342	0.539726	0.457534	0.238356	0.142314	0.119482	0.104262	0.149924	0.127093	0.06621	0.118214	0.0302186	0.0920767	0.0235372
ΔxlnRΔaraRΔclrB	0.284	0.289	0.279	0.292	0.286	0.287	0.143	0.134	0.1385	0.1455	0.1505	0.1405	0.1535	0.1475	0.1485	4.19726	4.33425	4.06027	4.41644	4.25205	4.27945	1.16591	1.20396	1.12785	1.22679	1.18113	1.18874	1.18239	0.0338354	0.920964	0.0263543
ΔaraRΔgaaRΔrhaRΔgalX	0.277	0.276	0.282	0.244	0.241	0.244	0.138	0.133	0.1355	0.1415	0.1405	0.1465	0.1085	0.1055	0.1085	4.08767	4.06027	4.22466	3.18356	3.10137	3.18356	1.13546	1.12785	1.17352	0.884323	0.861492	0.884323	1.01116	0.148327	0.787591	0.115532
ΔxlnRΔaraRΔclrBΔgaaRΔrhaRΔgalX	0.235	0.245	0.239	0.241	0.238	0.235	0.138	0.132	0.135	0.1	0.11	0.104	0.106	0.103	0.1	2.95068	3.22466	3.06027	3.11507	3.03288	2.95068	0.819635	0.895738	0.850076	0.865297	0.842466	0.819635	0.848808	0.0290459	0.661134	0.0226238
BGL (60 min)	Raw absorbance values (405 nm)						Blank1	Blank2	BlankAVG	Corrected values (blank substraction)						Converted values (nmol pNP)						Converted values (nmol pNP/min/mL)						Mean	SD	Normalized mean	Normalized SD
Control	0.177	0.177	0.177	0.175	0.176	0.177	0.187	0.18	0.1835	-0.0065	-0.0065	-0.0065	-0.0085	-0.0075	-0.0065	0.0328767	0.0328767	0.0328767	-0.0219178	0.00547945	0.0328767	0.0547945	0.0547945	0.0547945	-0.0365297	0.00913242	0.0547945	0.0319635	0.0382037	0.00306973	0.00366903
ΔxlnR	0.178	0.176	0.174	0.176	0.17	0.172	0.186	0.181	0.1835	-0.0055	-0.0075	-0.0095	-0.0075	-0.0135	-0.0115	0.060274	0.00547945	-0.0493151	0.00547945	-0.158904	-0.10411	0.100457	0.00913242	-0.0821918	0.00913242	-0.26484	-0.173516	0	0	0	0
ΔaraR	0.167	0.169	0.166	0.151	0.157	0.163	0.173	0.161	0.167	0	0.002	-0.001	-0.016	-0.01	-0.004	0.210959	0.265753	0.183562	-0.227397	-0.0630137	0.10137	0.351598	0.442922	0.305936	-0.378995	-0.105023	0.16895	0.130898	0.314262	0.0125713	0.0301813
ΔclrB	0.165	0.163	0.164	0.161	0.159	0.161	0.176	0.175	0.1755	-0.0105	-0.0125	-0.0115	-0.0145	-0.0165	-0.0145	-0.0767123	-0.131507	-0.10411	-0.186301	-0.241096	-0.186301	-0.127854	-0.219178	-0.173516	-0.310502	-0.401826	-0.310502	0	0	0	0
ΔgaaR	0.178	0.173	0.176	0.168	0.17	0.172	0.188	0.183	0.1855	-0.0075	-0.0125	-0.0095	-0.0175	-0.0155	-0.0135	0.00547945	-0.131507	-0.0493151	-0.268493	-0.213699	-0.158904	0.00913242	-0.219178	-0.0821918	-0.447489	-0.356164	-0.26484	0	0	0	0
ΔrhaR	0.169	0.167	0.169	0.164	0.164	0.165	0.176	0.179	0.1775	-0.0085	-0.0105	-0.0085	-0.0135	-0.0135	-0.0125	-0.0219178	-0.0767123	-0.0219178	-0.158904	-0.158904	-0.131507	-0.0365297	-0.127854	-0.0365297	-0.26484	-0.26484	-0.219178	0	0	0	0
ΔgalX	0.181	0.181	0.178	0.176	0.18	0.18	0.192	0.183	0.1875	-0.0065	-0.0065	-0.0095	-0.0115	-0.0075	-0.0075	0.0328767	0.0328767	-0.0493151	-0.10411	0.00547945	0.00547945	0.0547945	0.0547945	-0.0821918	-0.173516	0.00913242	0.00913242	0	0	0	0
ΔxlnRΔaraR	0.316	0.322	0.32	0.303	0.302	0.304	0.146	0.144	0.145	0.171	0.177	0.175	0.158	0.157	0.159	4.89589	5.06027	5.00548	4.53973	4.51233	4.56712	8.15982	8.43379	8.34247	7.56621	7.52055	7.61187	7.93912	0.418915	0.762462	0.040232
ΔxlnRΔclrB	0.17	0.171	0.167	0.168	0.171	0.17	0.176	0.174	0.175	-0.005	-0.004	-0.008	-0.007	-0.004	-0.005	0.0739726	0.10137	-0.00821918	0.0191781	0.10137	0.0739726	0.123288	0.16895	-0.0136986	0.0319635	0.16895	0.123288	0.100457	0.0750305	0.00964771	0.00720582
ΔxlnRΔaraRΔclrB	0.323	0.327	0.329	0.387	0.387	0.388	0.141	0.139	0.14	0.183	0.187	0.189	0.247	0.247	0.248	5.22466	5.33425	5.38904	6.97808	6.97808	7.00548	8.70776	8.89041	8.98174	11.6301	11.6301	11.6758	10.2527	1.52826	0.984651	0.146772
ΔaraRΔgaaRΔrhaRΔgalX	0.349	0.355	0.353	0.331	0.329	0.333	0.137	0.136	0.1365	0.2125	0.2185	0.2165	0.1945	0.1925	0.1965	6.03288	6.19726	6.14247	5.53973	5.48493	5.59452	10.0548	10.3288	10.2374	9.23288	9.14155	9.3242	9.71994	0.543871	0.933489	0.0522326
ΔxlnRΔaraRΔclrBΔgaaRΔrhaRΔgalX	0.357	0.352	0.351	0.351	0.352	0.354	0.133	0.132	0.1325	0.2245	0.2195	0.2185	0.2185	0.2195	0.2215	6.36164	6.22466	6.19726	6.19726	6.22466	6.27945	10.6027	10.3744	10.3288	10.3288	10.3744	10.4658	10.4125	0.105781	1	0.0101591
a incubation time

## Sheet: Data S1B
Data S1B. Results of azo-substrate enzyme assays performed in this study. Statistical analysis was performed using the corrected absorbance values, while the visualization (Fig. 2) was performed using the normalized mean and standard deviation (SD) values.
endo-galactanase (AZG) (240 min)a	Raw absorbance values (600 nm)						Blank1	Blank2	Blank3	BlankAVG	Corrected values (blank substraction)						Mean	SD	Normalized mean	Normalized SD
Control	0.624	0.651	0.629	0.629	0.608	0.625	0.131	0.137	0.134	0.134	0.49	0.517	0.495	0.495	0.474	0.491	0.493667	0.0138227	0.803799	0.0225064
ΔxlnR	0.513	0.561	0.596	0.568	0.501	0.559	0.131	0.137	0.134	0.134	0.379	0.427	0.462	0.434	0.367	0.425	0.415667	0.0358088	0.676798	0.0583046
ΔaraR	0.122	0.124	0.127	0.131	0.143	0.152	0.131	0.137	0.134	0.134	-0.012	-0.01	-0.007	-0.003	0.009	0.018	0	0	0	0
ΔclrB	0.35	0.361	0.407	0.378	0.483	0.364	0.131	0.137	0.134	0.134	0.216	0.227	0.273	0.244	0.349	0.23	0.2565	0.0493913	0.417639	0.08042
ΔgaaR	0.119	0.11	0.111	0.113	0.117	0.114	0.131	0.137	0.134	0.134	-0.015	-0.024	-0.023	-0.021	-0.017	-0.02	0	0	0	0
ΔrhaR	0.798	0.716	0.796	0.813	0.688	0.678	0.131	0.137	0.134	0.134	0.664	0.582	0.662	0.679	0.554	0.544	0.614167	0.0609144	1	0.0991822
ΔgalX	0.533	0.7	0.687	0.766	0.709	0.73	0.131	0.137	0.134	0.134	0.399	0.566	0.553	0.632	0.575	0.596	0.5535	0.0805698	0.901221	0.131186
ΔxlnRΔaraR	0.135	0.158	0.131	0.129	0.136	0.127	0.131	0.137	0.134	0.134	0.001	0.024	-0.003	-0.005	0.002	-0.007	0.002	0.0113137	0.00325645	0.0184212
ΔxlnRΔclrB	0.455	0.448	0.549	0.477	0.451	0.544	0.131	0.137	0.134	0.134	0.321	0.314	0.415	0.343	0.317	0.41	0.353333	0.0469752	0.575305	0.076486
ΔxlnRΔaraRΔclrB	0.122	0.124	0.125	0.127	0.145	0.127	0.131	0.137	0.134	0.134	-0.012	-0.01	-0.009	-0.007	0.011	-0.007	0	0	0	0
ΔaraRΔgaaRΔrhaRΔgalX	0.127	0.126	0.121	0.122	0.123	0.124	0.131	0.137	0.134	0.134	-0.007	-0.008	-0.013	-0.012	-0.011	-0.01	0	0	0	0
ΔxlnRΔaraRΔclrBΔgaaRΔrhaRΔgalX	0.119	0.12	0.12	0.124	0.118	0.116	0.131	0.137	0.134	0.134	-0.015	-0.014	-0.014	-0.01	-0.016	-0.018	0	0	0	0
endo-xylanase (AZX) (240 min)	Raw absorbance values (600 nm)						Blank1	Blank2	Blank3	BlankAVG	Corrected values (blank substraction)						Mean	SD	Normalized mean	Normalized SD
Control	0.677	0.643	0.642	0.644	0.635	0.639	0.12	0.127	0.13	0.1235	0.5535	0.5195	0.5185	0.5205	0.5115	0.5155	0.523167	0.015214	1	0.0290807
ΔxlnR	0.161	0.162	0.145	0.152	0.146	0.155	0.12	0.127	0.13	0.1235	0.0375	0.0385	0.0215	0.0285	0.0225	0.0315	0.03	0.00723187	0.0573431	0.0138233
ΔaraR	0.408	0.39	0.384	0.6	0.607	0.597	0.12	0.127	0.13	0.1235	0.2845	0.2665	0.2605	0.4765	0.4835	0.4735	0.374167	0.113882	0.715196	0.217678
ΔclrB	0.199	0.175	0.176	0.154	0.163	0.148	0.12	0.127	0.13	0.1235	0.0755	0.0515	0.0525	0.0305	0.0395	0.0245	0.0456667	0.0183675	0.0872889	0.0351084
ΔgaaR	0.34	0.404	0.39	0.432	0.341	0.394	0.12	0.127	0.13	0.1235	0.2165	0.2805	0.2665	0.3085	0.2175	0.2705	0.26	0.0363964	0.496974	0.0695695
ΔrhaR	0.53	0.542	0.535	0.532	0.464	0.404	0.12	0.127	0.13	0.1235	0.4065	0.4185	0.4115	0.4085	0.3405	0.2805	0.377667	0.0555281	0.721886	0.106138
ΔgalX	0.568	0.574	0.666	0.683	0.695	0.677	0.12	0.127	0.13	0.1235	0.4445	0.4505	0.5425	0.5595	0.5715	0.5535	0.520333	0.0572203	0.994584	0.109373
ΔxlnRΔaraR	0.254	0.265	0.275	0.237	0.251	0.248	0.12	0.127	0.13	0.1235	0.1305	0.1415	0.1515	0.1135	0.1275	0.1245	0.1315	0.0133417	0.251354	0.0255017
ΔxlnRΔclrB	0.148	0.147	0.144	0.144	0.141	0.143	0.12	0.127	0.13	0.1235	0.0245	0.0235	0.0205	0.0205	0.0175	0.0195	0.021	0.00258844	0.0401402	0.00494763
ΔxlnRΔaraRΔclrB	0.202	0.197	0.204	0.2	0.209	0.169	0.12	0.127	0.13	0.1235	0.0785	0.0735	0.0805	0.0765	0.0855	0.0455	0.0733333	0.0142185	0.140172	0.0271778
ΔaraRΔgaaRΔrhaRΔgalX	0.238	0.301	0.301	0.225	0.253	0.264	0.12	0.127	0.13	0.1235	0.1145	0.1775	0.1775	0.1015	0.1295	0.1405	0.140167	0.0317973	0.26792	0.0607785
ΔxlnRΔaraRΔclrBΔgaaRΔrhaRΔgalX	0.193	0.174	0.17	0.172	0.174	0.144	0.12	0.127	0.13	0.1235	0.0695	0.0505	0.0465	0.0485	0.0505	0.0205	0.0476667	0.0157024	0.0911118	0.0300142
endo-glucanase (AZC) (240 min)	Raw absorbance values (600 nm)						Blank1	Blank2	Blank3	BlankAVG	Corrected values (blank substraction)						Mean	SD	Normalized mean	Normalized SD
Control	0.302	0.328	0.36	0.278	0.335	0.342	0.143	0.142	0.141	0.1425	0.1595	0.1855	0.2175	0.1355	0.1925	0.1995	0.181667	0.0295189	0.656627	0.106695
ΔxlnR	0.245	0.207	0.21	0.209	0.211	0.209	0.143	0.142	0.141	0.1425	0.1025	0.0645	0.0675	0.0665	0.0685	0.0665	0.0726667	0.0146754	0.262651	0.0530435
ΔaraR	0.254	0.304	0.31	0.346	0.43	0.336	0.143	0.142	0.141	0.1425	0.1115	0.1615	0.1675	0.2035	0.2875	0.1935	0.1875	0.058556	0.677711	0.211648
ΔclrB	0.158	0.164	0.153	0.16	0.165	0.16	0.143	0.142	0.141	0.1425	0.0155	0.0215	0.0105	0.0175	0.0225	0.0175	0.0175	0.0043359	0.063253	0.0156719
ΔgaaR	0.263	0.245	0.34	0.268	0.406	0.37	0.143	0.142	0.141	0.1425	0.1205	0.1025	0.1975	0.1255	0.2635	0.2275	0.172833	0.0659444	0.624699	0.238353
ΔrhaR	0.433	0.418	0.478	0.415	0.339	0.432	0.143	0.142	0.141	0.1425	0.2905	0.2755	0.3355	0.2725	0.1965	0.2895	0.276667	0.0453053	1	0.163754
ΔgalX	0.261	0.292	0.332	0.323	0.425	0.328	0.143	0.142	0.141	0.1425	0.1185	0.1495	0.1895	0.1805	0.2825	0.1855	0.184333	0.0551848	0.666265	0.199463
ΔxlnRΔaraR	0.173	0.19	0.187	0.185	0.246	0.178	0.143	0.142	0.141	0.1425	0.0305	0.0475	0.0445	0.0425	0.1035	0.0355	0.0506667	0.0266189	0.183133	0.0962129
ΔxlnRΔclrB	0.155	0.162	0.175	0.166	0.172	0.166	0.143	0.142	0.141	0.1425	0.0125	0.0195	0.0325	0.0235	0.0295	0.0235	0.0235	0.00712741	0.0849398	0.0257617
ΔxlnRΔaraRΔclrB	0.161	0.178	0.162	0.16	0.172	0.157	0.143	0.142	0.141	0.1425	0.0185	0.0355	0.0195	0.0175	0.0295	0.0145	0.0225	0.00814862	0.0813253	0.0294528
ΔaraRΔgaaRΔrhaRΔgalX	0.162	0.188	0.232	0.186	0.228	0.21	0.143	0.142	0.141	0.1425	0.0195	0.0455	0.0895	0.0435	0.0855	0.0675	0.0585	0.0271514	0.211446	0.0981377
ΔxlnRΔaraRΔclrBΔgaaRΔrhaRΔgalX	0.202	0.18	0.223	0.209	0.191	0.244	0.143	0.142	0.141	0.1425	0.0595	0.0375	0.0805	0.0665	0.0485	0.1015	0.0656667	0.0229383	0.237349	0.0829096
a incubation time
