# Supplementary material for: Unraveling the regulation of sugar beet pulp utilization in the industrially relevant fungus Aspergillus niger
Source: iScience. 2022 Mar 12;25(4):104065. doi: 10.1016/j.isci.2022.104065 (PMC8961234; doi:10.1016/j.isci.2022.104065)
Supplement: Data S2. Gene expression values of CAZy-, metabolic- and transcription factor genes of A. niger reference (CBS 138852) and mutant strains analyzed in this study, related to Figures 3–7 [file mmc3.xlsx]

## Sheet: Data S2
Data S2. Gene expression values of CAZy-, metabolic- and transcription factor genes of A. niger reference (CBS 138852) and mutant strains analyzed in this study, related to Fig. 3-7.
Samples originate from 1% sugar beet pulp liquid cultures after 2, 8 and 24 h of growth. Gene expression values of FPKM < 20 were considered low, and are indicated in red.
Gene ID	Group	Gene name	Activity	Associated with	CAZy family	FPKM_Ref_2h	FPKM_Ref_2h.1	Reference 2h	FPKM_Ref_8h	FPKM_Ref_8h.1	FPKM_Ref_8h.2	Reference 8h	FPKM_Ref_24h	FPKM_Ref_24h.1	FPKM_Ref_24h.2	Reference 24h	FPKM_ΔXlnR_2h	FPKM_ΔXlnR_2h.1	FPKM_ΔXlnR_2h.2	ΔXlnR 2h	FPKM_ΔXlnR_8h	FPKM_ΔXlnR_8h.1	FPKM_ΔXlnR_8h.2	ΔXlnR 8h	FPKM_ΔXlnR_24h	FPKM_ΔXlnR_24h.1	FPKM_ΔXlnR_24h.2	ΔXlnR 24h	FPKM_ΔAraR_2h	FPKM_ΔAraR_2h.1	FPKM_ΔAraR_2h.2	ΔAraR 2h	FPKM_ΔAraR_8h	FPKM_ΔAraR_8h.1	FPKM_ΔAraR_8h.2	ΔAraR 8h	FPKM_ΔAraR_24h	FPKM_ΔAraR_24h.1	ΔAraR 24h	FPKM_ΔClrB_2h	FPKM_ΔClrB_2h.1	FPKM_ΔClrB_2h.2	ΔClrB 2h	FPKM_ΔClrB_8h	FPKM_ΔClrB_8h.1	ΔClrB 8h	FPKM_ΔClrB_24h	FPKM_ΔClrB_24h.1	FPKM_ΔClrB_24h.2
NRRL3_10115	PBD_CAZy	-	RGL (rhamnogalacturonan lyase)	Pectin	PL_4_3	20.56	20.98	20.77	84.46	33.43	75.31	64.4	82.48	91.47	75.7	83.2167	18.7	18.23	18.45	18.46	74.32	25.33	41.2	46.95	17	13.98	15.81	15.5967	15.86	14.55	17.54	15.9833	15.8	16.54	14.2	15.5133	109.85	117.52	113.685	14.99	14.75	17.25	15.6633	103.35	73.03	88.19	153.43	167.78	133.71
NRRL3_10133	PBD_CAZy	bglM	BGL (β-1,4-glucosidase)	Cellulose	GH_3	633.7	641.43	637.565	96.17	21.4	105.72	74.43	847.66	943.66	834.57	875.297	326.14	344.06	351.13	340.443	52.42	13.15	29.34	31.6367	241.51	247.4	226.41	238.44	917.74	1160.6	1073.66	1050.67	971.76	957.66	726.54	885.32	263.15	206.05	234.6	690.98	715.91	736.88	714.59	300.75	243.23	271.99	619.76	641.43	601.41
NRRL3_10238	PBD_CAZy	-	-	not annotated	AA_3_2	7.51	8.92	8.215	7.14	5.94	3.73	5.60333	3.92	5.12	4.4	4.48	9.24	8.64	8.63	8.83667	6.88	6.18	4.8	5.95333	6.85	5.93	5.41	6.06333	9.67	10.37	9.69	9.91	8.43	9.26	5.15	7.61333	5.97	7.05	6.51	9.48	9.16	10.3	9.64667	9.32	8.08	8.7	6.81	6.46	6.53
NRRL3_1038	PBD_CAZy	urhgB	URH (unsaturated rhamnogalacturonyl hydrolase)	Pectin	GH_105	2.5	4.44	3.47	0.31	0.45	0.23	0.33	7.01	5.8	4.06	5.62333	4.84	3.58	3.84	4.08667	1.08	1.91	0.83	1.27333	9.1	9.09	6.97	8.38667	5.44	6.12	4.83	5.46333	8.38	8.15	11.65	9.39333	4.74	6.18	5.46	4.73	5.4	4.39	4.84	2.99	1.71	2.35	9.69	9.17	12.08
NRRL3_10449	PBD_CAZy	bglA	BGL (β-1,4-glucosidase)	Cellulose	GH_3	522.47	531.89	527.18	1880.85	1579.72	1935.69	1798.75	1657.85	1629.88	1564.29	1617.34	465.45	480.28	456.64	467.457	1402.74	1237.38	1473.87	1371.33	816.24	896.61	852.93	855.26	733.84	768.67	766.33	756.28	456.52	425.76	367.66	416.647	1903.76	1731.13	1817.45	470.27	433.14	480.08	461.163	1144.74	1278.13	1211.43	331.72	328.39	301.49
NRRL3_10498	PBD_CAZy	-	EXG (exo-1,3-galactanase)	Pectin	GH_5_9	25.14	27.83	26.485	23.92	24.68	26.13	24.91	63.2	64.74	73.28	67.0733	22.21	21.85	21.02	21.6933	25.64	16.82	19.82	20.76	92.8	87.55	99.72	93.3567	26.51	26.59	22.88	25.3267	373.67	396.95	471.67	414.097	73.04	64.81	68.925	27.6	30.32	30.07	29.33	52.22	43.98	48.1	234.45	247.89	264.09
NRRL3_10557	PBD_CAZy	-	-	not annotated	Feruloyl esterase	25.63	28.25	26.94	37.62	38.21	40.9	38.91	38.4	34.77	36.3	36.49	30.68	26.64	26.77	28.03	35.12	43.15	36.78	38.35	41.93	39.17	36.21	39.1033	24.47	26.86	27.77	26.3667	24.69	22.65	25.14	24.16	29.9	40.63	35.265	29.74	24.58	30.67	28.33	28	27.7	27.85	29.55	27.4	35.78
NRRL3_10558	PBD_CAZy	-	RHA (α-rhamnosidase)	Pectin	GH_78	38.2	36.88	37.54	1131.41	833.7	920.48	961.863	132.07	144.48	139.18	138.577	26.8	22.91	23.84	24.5167	879.95	623.58	675.58	726.37	22.57	21.97	24.17	22.9033	2.28	1.86	2.57	2.23667	32.98	35.88	28.42	32.4267	197.14	188.3	192.72	23.13	26.6	20.31	23.3467	1305.69	1274.44	1290.07	390.33	411.72	310.26
NRRL3_10559	PBD_CAZy	rgxC	RGX (exo-rhamnogalacturonase)	Pectin	GH_28	17.02	15.28	16.15	815.33	663.32	763.25	747.3	105.89	122.25	124.28	117.473	13.69	10.16	11.56	11.8033	602.18	415.84	493.05	503.69	16.17	14.81	20.59	17.19	1.14	1.26	1.25	1.21667	12.67	13.18	8.42	11.4233	197.73	190.57	194.15	9.46	10.75	8.11	9.44	804.54	765.76	785.15	251.44	270.2	224.57
NRRL3_10597	PBD_CAZy	-	-	not annotated	AA_3_3	67	71.01	69.005	131.18	23.63	135.26	96.69	14.33	20.76	12.13	15.74	38.64	38.34	41.93	39.6367	221.81	35.96	105.39	121.053	7.76	7.13	9.21	8.03333	67.06	78.24	75.05	73.45	401.27	390.44	465.21	418.973	9.23	5.45	7.34	54.63	49.85	54.08	52.8533	343.73	271.79	307.76	163.61	190.24	123.4
NRRL3_10609	PBD_CAZy	agdF	AGD (α-glucosidase)	Starch	GH_31	13.98	12.85	13.415	5.03	3.67	3.97	4.22333	2.91	2.4	1.2	2.17	12.51	11.63	14.58	12.9067	4.2	4.46	4.73	4.46333	2.72	2.96	2.25	2.64333	16.13	18.96	17.49	17.5267	8.86	8.5	7.7	8.35333	2.43	2.57	2.5	15.75	13.89	17.15	15.5967	6.38	5.56	5.97	7.53	7.4	6
NRRL3_10643	PBD_CAZy	galA	GAL (β-1,4-endo-galactanase)	Pectin	GH_53	510.24	493.97	502.105	1661.29	1441.13	1568.76	1557.06	54.53	65.17	66.11	61.9367	487.86	444.72	491.02	474.533	1894.42	1445.92	1580.08	1640.14	26.39	30.23	29.89	28.8367	29.27	25.72	25.37	26.7867	131.95	151.5	89.76	124.403	122.7	98.14	110.42	272.07	283.44	218.3	257.937	1650.12	1703.44	1676.78	52.46	57.24	59.01
NRRL3_1069	PBD_CAZy	aguA	AGU (α-glucuronidase)	(Arabino)xylan	GH_67	68.61	81.02	74.815	238.98	242.58	203.56	228.373	263.94	294.97	278.05	278.987	9.1	8.1	10.03	9.07667	9.2	9.21	8.23	8.88	5	4.26	5.28	4.84667	93.83	97.99	113.26	101.693	127.79	125.44	87.65	113.627	410.87	340.29	375.58	60.76	62.57	68.66	63.9967	130.59	138.15	134.37	46.55	49.74	47.66
NRRL3_1071	PBD_CAZy	lacE	LAC (β-1,4-galactosidase)	Hemicellulose/pectin	GH_35	1.69	2.02	1.855	20.83	13.4	19.66	17.9633	32.55	34.01	28.4	31.6533	0.44	0.44	0.77	0.55	4.5	1.41	2.69	2.86667	3.9	3.04	3.86	3.6	2.75	2.46	2.97	2.72667	56.24	54.38	45.24	51.9533	46.92	34.94	40.93	1.93	1.76	1.6	1.76333	36.77	32.14	34.455	59.66	58.68	52.42
NRRL3_10808	PBD_CAZy	-	EXG (exo-1,3-galactanase)	Pectin	GH_5_23	19.73	22.5	21.115	38.36	32.82	38.5	36.56	30.06	33.46	35.79	33.1033	20.73	24.6	23.82	23.05	36.63	41.03	42.04	39.9	40.16	37.5	39.79	39.15	23.9	21.07	21.7	22.2233	12	12.47	10.9	11.79	22.95	26.24	24.595	19.69	20.81	22.55	21.0167	35.01	34.99	35	33.33	28.25	36.18
NRRL3_10865	PBD_CAZy	abfC	ABF (α-arabinofuranosidase)	Hemicellulose/pectin	GH_51	2057.8	1712.7	1885.25	2085.93	2000.14	1906.36	1997.48	95.19	101.39	100.85	99.1433	2049.09	2047.9	1970	2022.33	2240.63	1956.08	2132.3	2109.67	63.36	63.89	70.22	65.8233	84.08	86.37	76.86	82.4367	121.17	125.2	128.69	125.02	92.14	86.5	89.32	1705.43	1558.32	1437.92	1567.22	2037.7	2350.38	2194.04	88.73	93.67	84.27
NRRL3_10870	PBD_CAZy	cbhD	CBH (cellobiohydrolase)	Cellulose	GH_6	0.44	0.26	0.35	4.33	3.19	4.03	3.85	184.38	248.24	232.28	221.633	0.07	0.15	0.17	0.13	2.64	0.63	1.94	1.73667	3.23	2.35	2.36	2.64667	0.16	0.6	0.46	0.406667	156.49	229.33	65.16	150.327	827.15	718.73	772.94	0	0.22	0	0.0733333	0.06	0.18	0.12	0.49	1.64	0.25
NRRL3_10881	PBD_CAZy	-	BXL (β-1,4-xylosidase)	Hemicellulose/pectin	GH_43	12.74	12.03	12.385	44.45	57.79	48.72	50.32	170.9	195.96	177.24	181.367	0.22	0.12	0.43	0.256667	0.53	0	0.37	0.3	0.54	0.36	0.55	0.483333	12.45	11.77	15.75	13.3233	79.08	80.27	68.7	76.0167	156.64	149.3	152.97	12.98	10.99	15.36	13.11	35.76	37.25	36.505	61.17	67.42	61.92
NRRL3_11105	PBD_CAZy	-	ML-EGL (β-1,3/β-1,4-endoglucanase)	Cellulose	GH_131	5.87	7.28	6.575	11.08	11.98	9.41	10.8233	30.42	34.54	36.79	33.9167	6.34	7.36	6.06	6.58667	8.14	7.56	6.36	7.35333	35.83	36.39	38.75	36.99	5.59	5.48	6.35	5.80667	19.24	22.49	15.61	19.1133	28.78	26.2	27.49	6.81	6.98	7.14	6.97667	24.04	20.28	22.16	41.8	40.99	35.62
NRRL3_11147	PBD_CAZy	-	LPMO (lytic polysaccharide monooxygenase)	Cellulose	AA_9	18.86	19.75	19.305	94.82	61.82	79.24	78.6267	88.85	98.13	90.2	92.3933	14.54	15.46	17.85	15.95	60.42	45.19	48.54	51.3833	113.87	109.49	102.92	108.76	19.01	16.11	18.08	17.7333	133.44	136.24	147.84	139.173	125.17	102.51	113.84	16.05	18.4	17.97	17.4733	116.57	100.12	108.345	117.45	93.57	103.15
NRRL3_11378	PBD_CAZy	-	-	not annotated	AA_3_2	156.09	144.18	150.135	21.91	14.59	23.35	19.95	115.22	124.1	114.63	117.983	134.32	135.05	145.32	138.23	33.37	19.8	25.94	26.37	116.36	102.12	115.54	111.34	152.31	171.03	157.08	160.14	84	80.82	84.67	83.1633	110.13	102.59	106.36	130.08	127.91	125.58	127.857	33.37	34.74	34.055	116.29	121.03	115.41
NRRL3_11738	PBD_CAZy	lacC	LAC (β-1,4-galactosidase)	Hemicellulose/pectin	GH_35	210.84	195.62	203.23	710.47	551.92	665.71	642.7	36.7	39.1	36.4	37.4	192.49	179.41	188.15	186.683	745.07	509.22	655.93	636.74	9.01	8.38	10.15	9.18	4.71	5.26	4.9	4.95667	22.6	23.64	20.87	22.37	40.29	40.23	40.26	144.23	147.49	117.52	136.413	759.5	825.62	792.56	330.68	352.25	263.55
NRRL3_11747	PBD_CAZy	aglA	AGL (α-1,4-galactosidase)	Xylan/galactomannan	CBM_13 GH_27	38.93	40.88	39.905	46.32	27.9	38.55	37.59	13.5	12.96	13.64	13.3667	40.6	33.7	39.15	37.8167	61.83	46.73	52.03	53.53	17.98	16.56	17.74	17.4267	51.44	61.53	49.84	54.27	68.81	73.33	50.41	64.1833	39.02	28.31	33.665	43.49	48.16	38.31	43.32	46.59	51.96	49.275	57.31	64.5	56.61
NRRL3_11752	PBD_CAZy	sucA	SUC (invertase/β-fructofuranosidase)	Inulin	GH_32	2367.96	2277.87	2322.91	30.23	27.24	33.14	30.2033	8.5	8.33	9.3	8.71	2021.69	2261.57	1990.7	2091.32	25.45	29.88	37.05	30.7933	7.06	11.52	10.28	9.62	2527.94	2584.32	2663.38	2591.88	32.27	28.32	28.65	29.7467	8.59	9.9	9.245	2458.66	2344.97	2445.61	2416.41	28.86	27.41	28.135	17.41	18	15.81
NRRL3_11773	PBD_CAZy	gbgA	BXL (β-1,4-xylosidase)	Hemicellulose/pectin	CBM_35 GH_43	996.2	933.4	964.8	1028.91	862.68	1073.56	988.383	12.73	17.24	17.91	15.96	907.04	832.51	859.83	866.46	1208.46	877.97	1038.74	1041.72	9.75	11.98	10.6	10.7767	30.8	30.53	27.46	29.5967	13.93	14.56	7.6	12.03	25.61	23.59	24.6	646.74	637.41	565.91	616.687	923.7	974.55	949.125	4.04	2.39	3.46
NRRL3_1237	PBD_CAZy	pelD	PEL (pectin lyase)	Pectin	PL_1_4	7.01	7.06	7.035	195.68	118.83	163.84	159.45	2.74	4.55	2.96	3.41667	6.96	8.17	6.89	7.34	204.39	129.94	149.21	161.18	2.66	2.85	2.31	2.60667	1.43	2.4	1.83	1.88667	26.89	20.13	8.28	18.4333	37.91	27.35	32.63	4.08	5.29	4.2	4.52333	210.96	162.86	186.91	6.27	5.75	8.67
NRRL3_1396	PBD_CAZy	-	AFC (α-L-fucosidase)	Xyloglucan	GH_29	8.38	7.66	8.02	7.43	2.53	6.68	5.54667	1.27	1.91	1.04	1.40667	6.64	7.24	6.22	6.7	8.98	4.28	7.61	6.95667	1.82	1.61	1.4	1.61	6.23	7.79	5.98	6.66667	21.84	18.79	20.23	20.2867	4.54	3.37	3.955	6.78	6.13	4.88	5.93	11.17	9.68	10.425	6.59	6.46	6.33
NRRL3_1408	PBD_CAZy	-	-	not annotated	AA_3_2	4.52	5.59	5.055	6.98	7.87	6.25	7.03333	3.03	3.34	3.66	3.34333	5.42	5.28	4.73	5.14333	6.5	8.3	6.29	7.03	2.49	2.49	3.02	2.66667	4.77	6.58	5.66	5.67	0.87	0.98	0.75	0.866667	2.74	2.92	2.83	4.45	4.19	4.89	4.51	4.08	4.47	4.275	1.95	1.54	1.29
NRRL3_16	PBD_CAZy	aglC	AGL (α-1,4-galactosidase)	Xylan/galactomannan	GH_36	402.8	416.4	409.6	27.13	38.28	21.29	28.9	35.35	28.27	31.18	31.6	415.65	469.27	445.09	443.337	21.18	31.77	25.04	25.9967	16.42	17.83	14.73	16.3267	496.57	434.31	519.79	483.557	15.91	17.03	14.02	15.6533	23.39	27.99	25.69	417.6	391.66	443.24	417.5	11.66	18.22	14.94	3.8	4.13	4.44
NRRL3_1606	PBD_CAZy	abfA	ABF (α-arabinofuranosidase)	Hemicellulose/pectin	GH_51	801.03	664.85	732.94	739.16	1164.91	752.87	885.647	1.98	2.61	5.69	3.42667	683.25	670.79	604.94	652.993	470.3	985.58	757.61	737.83	0.92	1.24	2.12	1.42667	2.76	2.33	2.88	2.65667	2.16	1.93	1.55	1.88	0.88	1.74	1.31	810.16	675.01	664.86	716.677	341.39	456.49	398.94	1.16	1.41	0.59
NRRL3_1648	PBD_CAZy	xlnB-xynB	XLN (β-1,4-endo-xylanase)	(Arabino)xylan	GH_11	49.71	58.56	54.135	45.67	82.16	48.03	58.62	2483.42	3188.23	3126.75	2932.8	37.53	34.14	37.93	36.5333	9.5	9.63	6.05	8.39333	41.17	29.99	32.63	34.5967	47.78	52.21	50.89	50.2933	188.53	219.04	88.67	165.413	2969.52	2952.96	2961.24	24.23	31.83	20.91	25.6567	33.86	32.69	33.275	37	36.93	36.62
NRRL3_169	PBD_CAZy	rgaeA	RGAE (rhamnogalacturonan acetyl esterase)	Pectin	CE_12	124.27	145.14	134.705	885.63	336.68	912.09	711.467	216.88	322.6	310.97	283.483	118.36	87.4	110.75	105.503	1081.32	379.19	643.12	701.21	118.14	140.99	115.08	124.737	80.37	85.25	67.38	77.6667	931.85	925.73	811	889.527	653.79	556.18	604.985	39.12	61.17	42.18	47.49	922.86	612.58	767.72	770.79	781.64	877.95
NRRL3_1731	PBD_CAZy	-	GUS (β-glucuronidase)	not annotated	GH_2	2.6	2.75	2.675	0	0	0.06	0.02	0.09	0.13	0.21	0.143333	4.16	4.36	4.85	4.45667	0	0	0	0	0.26	0	0.44	0.233333	5.05	6.71	6.61	6.12333	76.38	76.83	100.46	84.5567	0.37	0	0.185	4.08	4.67	4.13	4.29333	0.27	0.19	0.23	1.25	1.51	1.79
NRRL3_1737	PBD_CAZy	-	AGL (α-1,4-galactosidase)	Xylan/galactomannan	GH_27	6.66	4.93	5.795	70.98	59.2	59.2	63.1267	0.53	0.38	0.31	0.406667	5.09	4.66	5.49	5.08	74.85	73.78	69.33	72.6533	0.38	0.36	0.41	0.383333	0.06	0.09	0.11	0.0866667	0.32	0.23	0.39	0.313333	1.08	0.7	0.89	7.74	6.05	7.03	6.94	122.48	107.2	114.84	2.17	1.73	1.02
NRRL3_1787	PBD_CAZy	eglC	XG-EGL (xyloglucanase)	Xyloglucan	CBM_1 GH_74	0.42	0.49	0.455	33.77	34.13	38.54	35.48	855.91	867.75	795.52	839.727	0.56	0.42	0.46	0.48	22.54	9.29	12.4	14.7433	334.83	331.28	352	339.37	0.33	0.4	0.91	0.546667	262.47	368.08	110.01	246.853	657.79	750.13	703.96	0.06	0.06	0.07	0.0633333	1.06	1.28	1.17	1.28	2.1	0.33
NRRL3_1918	PBD_CAZy	xegA	XG-EGL (xyloglucanase)	Xyloglucan	GH_12	56.33	60.72	58.525	840.16	670.56	941.94	817.553	498.34	733.75	785.01	672.367	36.96	37.45	43.23	39.2133	292.56	135.58	161.85	196.663	27.9	32.12	22.08	27.3667	41.16	40.6	48.29	43.35	305.71	359.57	169.61	278.297	939.97	888.99	914.48	25.06	28.61	20.63	24.7667	206.35	185	195.675	92.68	87.5	95.14
NRRL3_2023	PBD_CAZy	axlB	AXL (α-xylosidase)	Xyloglucan	GH_31	136.74	137.18	136.96	406.03	268.43	406.64	360.367	1236.93	1236.32	1232.08	1235.11	49.36	51.08	54.67	51.7033	75.2	40.46	54.16	56.6067	162.73	146.98	153.72	154.477	94.44	105.8	104.31	101.517	1519.66	1720.29	1293.35	1511.1	1138.22	1066.15	1102.18	114.66	119.3	125.49	119.817	462.02	446.5	454.26	297.54	299.95	285.25
NRRL3_2123	PBD_CAZy	-	-	Starch	GH_133, GH_13_25	93.57	98.3	95.935	134.8	103.2	168.35	135.45	117.62	110.98	144.35	124.317	82.53	76.87	81.84	80.4133	153.9	122.25	168.67	148.273	92.86	79.89	115	95.9167	82.04	90.39	87.1	86.51	113.6	101.93	97.29	104.273	76.07	78.19	77.13	81.13	84.42	100.32	88.6233	156.23	144.65	150.44	65.9	66.91	63.59
NRRL3_2162	PBD_CAZy	-	RHA (α-rhamnosidase)	Pectin	GH_78	52.62	56	54.31	35.57	22.53	44.83	34.31	76.97	93.08	93.84	87.9633	51.43	54.27	50.8	52.1667	50.22	31.02	38.98	40.0733	84.03	88.87	76.3	83.0667	64.84	60.18	64.28	63.1	55.17	49.9	49.85	51.64	80.45	71.56	76.005	55.84	53.57	48.98	52.7967	68.83	49.58	59.205	332.33	326.78	290
NRRL3_2451	PBD_CAZy	xlnD-xynD	BXL (β-1,4-xylosidase)	(Arabino)xylan	GH_3	119.28	100.33	109.805	266.62	323.68	250.73	280.343	507.28	560.76	449.54	505.86	17.12	19.23	18.4	18.25	13.7	12.52	13.51	13.2433	5.88	8.23	5.37	6.49333	156.22	158.8	172.93	162.65	137.63	115.25	73.67	108.85	726	644.62	685.31	118.09	106.36	105.87	110.107	143.86	155.58	149.72	42.53	38.92	47.19
NRRL3_2479	PBD_CAZy	lacB	LAC (β-1,4-galactosidase)	Hemicellulose/pectin	GH_35	753.26	623.12	688.19	399	350.36	418.91	389.423	11.76	11.37	10.85	11.3267	790.62	839.69	790.4	806.903	479.53	442.77	466.86	463.053	6.27	5.88	6.38	6.17667	62.84	68.6	66.2	65.88	27.85	24.16	22.75	24.92	9.06	8.82	8.94	587.96	539.16	529.94	552.353	442.06	485.61	463.835	13.2	11.57	10.47
NRRL3_248	PBD_CAZy	-	-	Starch	GH_13_22, GT_5	84.86	70.41	77.635	15.22	29.41	15.88	20.17	75.1	59.92	53.82	62.9467	97.24	110.87	91.28	99.7967	14.25	25.15	16.32	18.5733	82.86	90.27	77.26	83.4633	85.32	93.81	95.4	91.51	37.01	31.45	34.19	34.2167	72.82	74.17	73.495	87.95	77.46	81.74	82.3833	14.07	14.72	14.395	68.64	61.32	56.84
NRRL3_249	PBD_CAZy	amyA	AMY (α-amylase)	Starch	GH_13_1	389.76	403.69	396.725	270.15	241.45	250.29	253.963	224.31	216.29	238.28	226.293	375.74	394.07	393.01	387.607	244.66	248.11	242.88	245.217	200.3	185.61	217.4	201.103	421.14	382.48	418.94	407.52	337.6	358.16	297.89	331.217	208.63	194.83	201.73	381.34	408.95	378.58	389.623	311.71	274.79	293.25	205.26	209.54	192.75
NRRL3_2524	PBD_CAZy	agdB	AGD (α-glucosidase)	Starch	GH_31	977.5	940.78	959.14	103.39	75.13	92.85	90.4567	446.83	440.81	404.51	430.717	939.93	908.96	921.02	923.303	123.01	95.67	114.32	111	488.62	475.73	440.65	468.333	976.05	1034.82	938.66	983.177	625.28	631.3	600.18	618.92	365.32	307.91	336.615	917.3	879.34	874.96	890.533	98.47	107.02	102.745	380.95	389.37	345.45
NRRL3_2571	PBD_CAZy	pgaI	PGA (endo-polygalacturonase)	Pectin	GH_28	110.15	109.43	109.79	560.21	579.54	444.21	527.987	17.36	19.27	20.45	19.0267	89.38	99.89	86.24	91.8367	315.46	283.18	240.7	279.78	9.25	9.05	11.54	9.94667	58.58	55.83	60.6	58.3367	109.71	133.09	80.59	107.797	170.81	116.13	143.47	64.23	67.48	56.27	62.66	216.46	205.61	211.035	8.67	8.91	8.18
NRRL3_2584	PBD_CAZy	cbhB	CBH (cellobiohydrolase)	Cellulose	CBM_1 GH_7	11.92	12.99	12.455	2.81	3.64	6	4.15	8398.03	11336.8	9964.88	9899.91	20.61	23.9	20.37	21.6267	7.98	1.17	1.63	3.59333	7163.12	7542.81	7007.84	7237.92	28.92	31.84	35.8	32.1867	7347.6	9344.83	4646.29	7112.91	6526.24	8055.32	7290.78	0.22	0.41	0.35	0.326667	1.04	0.68	0.86	6.57	18.97	1.29
NRRL3_2585	PBD_CAZy	eglA	EGL (β-1,4-endo-glucanase)	Cellulose	CBM_1 GH_5_5	3.2	2.29	2.745	5.4	1.27	4.99	3.88667	2523.3	2910.17	2759.18	2730.88	2.75	2.46	1.85	2.35333	3.61	1.16	1.03	1.93333	663.59	637.71	674.67	658.657	3.31	3.71	4.69	3.90333	1198.95	1702.87	834.53	1245.45	1775.84	2072.23	1924.03	0.12	0.34	0.13	0.196667	0.29	0.19	0.24	2.27	4.69	1.16
NRRL3_263	PBD_CAZy	pgaD	PGA (endo-polygalacturonase)	Pectin	GH_28	16.69	17.76	17.225	45.45	44.8	60.96	50.4033	21.93	29.04	32.72	27.8967	13.09	13.02	12.03	12.7133	46.62	47.73	47.71	47.3533	26.63	31.48	33.06	30.39	9.55	8.37	7.39	8.43667	10.11	10.88	8.97	9.98667	18.36	19.09	18.725	15.88	19.48	13.72	16.36	56.1	56.07	56.085	25.78	27.56	25.32
NRRL3_2630	PBD_CAZy	lacA	LAC (β-1,4-galactosidase)	Hemicellulose/pectin	GH_35	841.34	759.96	800.65	3461.83	2952.08	3085.67	3166.53	438.19	423.58	373.13	411.633	303.69	278.76	285.2	289.217	2901.84	2521.15	2770.09	2731.03	44.97	49.82	48.59	47.7933	92.92	107.13	104.7	101.583	625.92	582.93	495.52	568.123	529.76	480.61	505.185	835.4	853.15	854.28	847.61	3679.58	3838.76	3759.17	176.97	174.3	136.93
NRRL3_268	PBD_CAZy	axlA-xylS	AXL (α-xylosidase)	Xyloglucan	GH_31	326.58	300.29	313.435	1277.8	1658.25	1114.54	1350.2	167	168.24	218.84	184.693	72.07	73.41	77.49	74.3233	375.86	457.86	396.73	410.15	17.68	14.86	16.16	16.2333	106.92	100.78	102.15	103.283	47.58	45.12	33.1	41.9333	320.78	328.08	324.43	278.36	276.17	228.43	260.987	812.51	907.53	860.02	54.02	56.75	53.08
NRRL3_2746	PBD_CAZy	amyD	AMY (α-amylase)	Starch	GH_13_5	2.08	1.35	1.715	7.35	7.22	5.86	6.81	6.28	4.69	5.45	5.47333	2.17	2.07	2.08	2.10667	6.21	5.03	5.62	5.62	3.78	4.24	3.75	3.92333	1.33	1.65	1.6	1.52667	2.77	3.94	3.43	3.38	5.84	4.69	5.265	1.56	1.84	1.86	1.75333	5.16	5.96	5.56	5.27	6.47	8.13
NRRL3_2827	PBD_CAZy	-	XLN (β-1,4-endo-xylanase)	(Arabino)xylan	GH_11	2.6	3.22	2.91	19.1	12.35	17.11	16.1867	43.29	46.33	54.11	47.91	2.08	3.41	2.4	2.63	13.77	8.26	8.59	10.2067	59.34	52.01	71.07	60.8067	1.97	2.25	2.57	2.26333	8.67	7.86	7.84	8.12333	34.37	35.06	34.715	2.23	3.53	3.44	3.06667	33.12	24.74	28.93	80.27	66.13	80.09
NRRL3_2832	PBD_CAZy	rgxA	RGX (exo-rhamnogalacturonase)	Pectin	GH_28	3.22	3.75	3.485	32.04	18.77	35.82	28.8767	46.33	54.33	66.88	55.8467	2.7	2.33	2.75	2.59333	14.22	11.3	15.58	13.7	14.18	13.59	18.49	15.42	4.67	3.11	4.34	4.04	10.23	12.09	6.95	9.75667	118.18	86.55	102.365	3.59	3.66	3.19	3.48	49.78	37.76	43.77	139.95	156.14	128.31
NRRL3_2835	PBD_CAZy	pgaE	PGA (endo-polygalacturonase)	Pectin	GH_28	3.03	3.1	3.065	361.73	288.68	396.23	348.88	18.26	22.96	19.8	20.34	2.27	1.93	3.19	2.46333	385.8	216.47	273.28	291.85	16.96	15.83	18.43	17.0733	2.11	2.8	2.52	2.47667	7.61	7.06	5.43	6.7	51.94	45.82	48.88	2.05	2.06	2.87	2.32667	497.76	437.52	467.64	104.31	103.37	85.32
NRRL3_2931	PBD_CAZy	faeB	FAE (feruloyl esterase)	Pectin/xylan	Feruloyl esterase	57.52	70.31	63.915	89.32	29.26	87.79	68.79	24.28	25.67	26.95	25.6333	45.77	43.25	51.63	46.8833	136.92	51.98	88.78	92.56	16.99	19.54	23.1	19.8767	87.68	101.18	91.07	93.31	5.62	4.59	4.41	4.87333	16.64	15	15.82	66.73	62.23	62.91	63.9567	141.94	123.04	132.49	14.9	14.97	14.09
NRRL3_3087	PBD_CAZy	inuE	INX (exo-inulinase)	Inulin	GH_32	10259	9254.57	9756.81	6.95	7.32	6.91	7.06	5.59	5.21	5.07	5.29	9454.43	9337.45	9308.75	9366.88	8.86	11.52	9.55	9.97667	8.99	7.38	9.41	8.59333	10230.6	10898	10069	10399.2	35.09	32.02	28.17	31.76	4.52	3.79	4.155	9744.29	8746.72	9389.91	9293.64	5.25	6.82	6.035	7.65	8.62	6.98
NRRL3_3144	PBD_CAZy	pgaX	PGX (exo-polygalacturonase)	Pectin	GH_28	110.11	110.18	110.145	3368.7	3067.92	3591.97	3342.86	127.6	148.06	178.05	151.237	132.46	117.38	140.94	130.26	3417.44	2496.05	3169.13	3027.54	39.41	35.54	55.55	43.5	35.77	37.16	33.78	35.57	116.32	109.81	107.53	111.22	334.36	338.54	336.45	60.38	57.95	54.22	57.5167	2679.39	2932.86	2806.12	142.85	150.45	131.59
NRRL3_3279	PBD_CAZy	-	RHA (α-rhamnosidase)	Pectin	GH_78	9.39	11.73	10.56	9.08	2.7	7.91	6.56333	37	36.07	31.31	34.7933	7.56	9.55	10.04	9.05	14.03	3.83	6.87	8.24333	22.02	21.42	23.39	22.2767	10.29	11.14	11.18	10.87	5.25	4.5	3.67	4.47333	27.43	28.28	27.855	7.6	8.26	9.95	8.60333	29.77	16.45	23.11	103.59	113.88	88.32
NRRL3_3339	PBD_CAZy	axeA	AXE (acetyl xylan esterase)	(Arabino)xylan	CE_1	18.88	18.07	18.475	243.04	196.28	269.65	236.323	2295.96	2921.87	2457.88	2558.57	1.29	2.29	2.55	2.04333	18.67	5.51	9.29	11.1567	33.81	32.66	32.61	33.0267	25.96	35.15	32.97	31.36	1595.98	1830.45	976.02	1467.48	3331.32	3170.87	3251.1	1.42	1.72	1.22	1.45333	35.56	29	32.28	17.75	22.14	19.67
NRRL3_3383	PBD_CAZy	-	LPMO (lytic polysaccharide monooxygenase)	Cellulose	AA_9	1.82	0.86	1.34	0	0.32	1.48	0.6	675.54	957.56	782.06	805.053	0.35	0.53	0.77	0.55	0.23	0.23	0	0.153333	1.89	2	0.81	1.56667	1.49	0.81	1.41	1.23667	1374.8	2177.88	1001.99	1518.22	1022.81	657.6	840.205	1.38	1.89	1.33	1.53333	0.6	0.11	0.355	4.07	5.72	3.38
NRRL3_3595	PBD_CAZy	sucB	SUC (invertase/β-fructofuranosidase)	Inulin	GH_32	13.75	13.57	13.66	17.44	18.74	22	19.3933	13.43	17.51	24.83	18.59	14.27	12.27	11.1	12.5467	15.36	15.85	16.21	15.8067	13.09	11.46	16.92	13.8233	15.84	11.44	12.47	13.25	5.57	6.18	4.47	5.40667	9.57	10.48	10.025	16.62	15.19	12.96	14.9233	16.2	15.39	15.795	13.99	14.95	11.09
NRRL3_3736	PBD_CAZy	-	BGL (β-1,4-glucosidase)	Cellulose	GH_3	25.48	27.98	26.73	20.85	21.38	20.66	20.9633	28.61	30.47	24.15	27.7433	26.14	23.47	27.91	25.84	19.63	20.83	22.03	20.83	32.79	37.71	27.68	32.7267	25.29	25.41	28.47	26.39	17.47	15.05	19.91	17.4767	25.84	28.49	27.165	27.63	27.59	26.19	27.1367	21.04	18.61	19.825	25.9	23.41	26.34
NRRL3_3768	PBD_CAZy	abfB	ABF (α-arabinofuranosidase)	Hemicellulose/pectin	CBM_42 GH_54	4789.81	4671.6	4730.7	5980.02	4446.1	8392.24	6272.79	135.9	156.45	158.49	150.28	4482.89	4442.69	4552.31	4492.63	6679.81	6103.59	6889.94	6557.78	34.96	42.52	35.87	37.7833	48.68	47.71	50.16	48.85	70.87	70.05	40.35	60.4233	66.2	61.35	63.775	4677.14	4922.44	3862.55	4487.38	7257.54	6964.22	7110.88	31.67	28.81	26.75
NRRL3_3855	PBD_CAZy	-	ABN (endo-arabinanase)	Pectin	GH_43	22.19	16.78	19.485	0	0	0	0	0.65	0	0.38	0.343333	17.64	17.15	14.93	16.5733	0.09	0.18	0	0.09	0.58	1.15	0.86	0.863333	28.97	33.09	29.76	30.6067	221.51	203.13	420.59	281.743	1.07	0.69	0.88	27.93	24.59	30.5	27.6733	0.24	0.52	0.38	50.04	42.01	46.42
NRRL3_3928	PBD_CAZy	xynA	XLN (β-1,4-endo-xylanase)	(Arabino)xylan	GH_11	50.05	59.1	54.575	215.79	373.58	209.27	266.213	134.27	162.02	131.3	142.53	41.98	54.36	52.56	49.6333	69.44	66.6	69.11	68.3833	25.87	32.37	25.36	27.8667	26.4	22.76	35.8	28.32	22.7	23.13	14.95	20.26	116.82	149.05	132.935	30.58	25.52	26.75	27.6167	91.74	109.22	100.48	14.24	11.96	14.6
NRRL3_3929	PBD_CAZy	-	LPMO (lytic polysaccharide monooxygenase)	Cellulose	AA_9 CBM_1	16.22	16.66	16.44	48.44	39.27	45.63	44.4467	19.27	15.39	15.61	16.7567	14.77	15.46	13.07	14.4333	19.93	16.34	16.26	17.51	12.59	11.55	8.79	10.9767	12.7	8.91	11.64	11.0833	20.74	24.68	19.94	21.7867	20.36	18.96	19.66	10.8	11.88	10.91	11.1967	33.9	35.42	34.66	8.38	4.6	7.65
NRRL3_3953	PBD_CAZy	-	BGL (β-1,4-glucosidase)	Cellulose	GH_3	2.47	2.25	2.36	1.48	1.32	1.25	1.35	2.5	2.28	2.08	2.28667	1.84	2.19	2	2.01	1.62	1.58	2.06	1.75333	2.17	2.51	2.13	2.27	2.36	2.39	2.4	2.38333	2.38	1.84	2.39	2.20333	1.73	1.77	1.75	2.54	1.82	3.03	2.46333	1.66	2.27	1.965	2.15	2.18	3.07
NRRL3_3961	PBD_CAZy	eglB	LPMO (lytic polysaccharide monooxygenase)	Cellulose	AA_9 CBM_1	7.49	6.77	7.13	1.71	1.42	2.57	1.9	2.99	3.86	3.06	3.30333	6.82	7.04	6.76	6.87333	1.85	1.54	1.46	1.61667	1.88	2.5	1.66	2.01333	6.96	5.18	6.41	6.18333	9.24	9.45	8.84	9.17667	2.18	2.44	2.31	5.79	7.9	6.52	6.73667	2.19	2.07	2.13	1.81	1.58	1.23
NRRL3_4000	PBD_CAZy	pgaII	PGA (endo-polygalacturonase)	Pectin	GH_28	2.29	3.06	2.675	49.01	45.89	57	50.6333	45.8	58.15	60.98	54.9767	3.53	3.42	5.32	4.09	70.73	42.91	54.15	55.93	29.15	28.15	42.34	33.2133	2.6	2.38	1.82	2.26667	29.55	33.31	9.21	24.0233	28.89	31.7	30.295	2.17	3.5	1.95	2.54	61.57	48.23	54.9	120.95	145.07	134.56
NRRL3_4153	PBD_CAZy	pelF	PEL (pectin lyase)	Pectin	PL_1_4	16.38	17.16	16.77	35.07	20.7	31.77	29.18	35.04	33.76	36.41	35.07	18.25	21.06	18.57	19.2933	30.15	26.43	35.18	30.5867	48.72	53.06	41.85	47.8767	17.76	17.88	19.41	18.35	14.55	12.11	15.53	14.0633	18.06	18.25	18.155	19.44	18.5	16.83	18.2567	37.35	29.58	33.465	44.35	42.36	51.33
NRRL3_4196	PBD_CAZy	-	MAN (β-1,4-endo-mannanase)	Galactomannan	GH_26	17.21	19.12	18.165	1.27	1.72	1	1.33	0.34	0.62	0.29	0.416667	18.22	15.92	15.38	16.5067	1.31	0.75	1.49	1.18333	0.6	0.64	0.45	0.563333	26.06	21.23	22.03	23.1067	7.52	12.07	8.81	9.46667	0.83	0.36	0.595	7.38	7.93	7.18	7.49667	0.58	0.9	0.74	0.15	0.38	0.37
NRRL3_4199	PBD_CAZy	-	-	Starch	GH_13_1	0.76	0.72	0.74	0.71	0.99	0.54	0.746667	7.56	6.02	8.12	7.23333	0.6	0.61	0.9	0.703333	0.7	1.07	0.61	0.793333	3.81	3.64	3.87	3.77333	0.61	0.59	0.69	0.63	0.03	0.04	0.04	0.0366667	1.89	2.01	1.95	0.77	0.69	0.24	0.566667	0.51	0.75	0.63	0.29	0.47	0.08
NRRL3_4200	PBD_CAZy	-	-	Starch	GH_13_22 GT_5	1.69	1.52	1.605	0.87	1.84	0.92	1.21	11.18	7.86	7.56	8.86667	2.23	1.93	1.76	1.97333	1.18	1.96	1.43	1.52333	5.25	7.13	4.91	5.76333	1.88	2.25	1.54	1.89	0.77	0.49	0.59	0.616667	1.43	2.23	1.83	1.85	1.63	1.9	1.79333	1.3	1.23	1.265	1.26	1.23	1.29
NRRL3_431	PBD_CAZy	-	FAE (feruloyl esterase)	Pectin/xylan	Feruloyl esterase	3.93	4.33	4.13	4.33	3.8	2.79	3.64	3.8	5.18	4.17	4.38333	5	4.8	4.73	4.84333	4.52	3.29	3.68	3.83	4.45	5.07	5.1	4.87333	4.95	4.64	4.35	4.64667	5.61	5.8	7.67	6.36	4.18	3.55	3.865	5.39	4.81	5.07	5.09	4.26	3.83	4.045	10.66	10.11	10.64
NRRL3_4568	PBD_CAZy	lacD	LAC (β-1,4-galactosidase)	Hemicellulose/pectin	GH_35	0.06	0.09	0.075	2.05	0.83	1.43	1.43667	0.79	0.81	0.72	0.773333	0.08	0.1	0.07	0.0833333	1.93	1.08	0.97	1.32667	0.96	0.61	1.04	0.87	0.19	0.37	0.15	0.236667	1.8	1.28	1.33	1.47	0.99	0.86	0.925	0.19	0.25	0.1	0.18	2.82	2.37	2.595	4.3	3.96	4.71
NRRL3_4608	PBD_CAZy	-	ABN (endo-arabinanase)	Pectin	GH_43	3.18	3.37	3.275	4.86	3.25	4.87	4.32667	5.84	5.98	6.07	5.96333	4.64	2.67	3.46	3.59	5.59	3.58	3.93	4.36667	5.84	5.85	5.17	5.62	3.7	3.39	2.95	3.34667	2.17	1.82	2.9	2.29667	8.62	7.22	7.92	4.33	3.02	2.49	3.28	6.26	4.72	5.49	4.2	5.17	4.31
NRRL3_4712	PBD_CAZy	-	-	not annotated	AA_3_2	123.74	121.58	122.66	146.58	63.64	125.29	111.837	22.31	23.93	17.96	21.4	102.38	90.08	96.97	96.4767	171.57	70.57	107.1	116.413	20.57	17.62	18.55	18.9133	185.45	186.61	159.33	177.13	107.76	106.37	100.09	104.74	40.17	40.53	40.35	141.96	147.54	150.89	146.797	233.09	200.96	217.025	67.82	62	53.41
NRRL3_475	PBD_CAZy	agdE	AGD (α-glucosidase)	Starch	GH_31	194.88	166.18	180.53	113.29	91.94	91.94	99.0567	96.03	84	68.16	82.73	201.53	209.33	194.97	201.943	121.84	106.33	119.95	116.04	64.21	65.69	64.85	64.9167	139.46	137.49	148.94	141.963	55.54	56.09	60.03	57.22	92.54	86.81	89.675	189.28	164.58	166.37	173.41	94.5	105.16	99.83	62.1	58.35	57.77
NRRL3_4818	PBD_CAZy	-	BGL (β-1,4-glucosidase)	Cellulose	GH_3	55.44	57.56	56.5	6.13	1.25	4.59	3.99	7.81	7.51	5.74	7.02	54.58	49.25	48.83	50.8867	6.52	1.91	3.36	3.93	3.68	3.05	4.63	3.78667	62.98	59.36	61.03	61.1233	38.48	38.14	31.12	35.9133	5.67	4.39	5.03	45.85	47.41	43.33	45.53	11.51	8.06	9.785	10	11.07	10.28
NRRL3_4916	PBD_CAZy	haeA	acetyl esterase	Pectin	CE_16	11.87	11.22	11.545	380.61	298.12	429.12	369.283	789.89	875.29	741.24	802.14	10.55	8.23	7.89	8.89	415.93	188.9	277.43	294.087	179.07	163.75	202.48	181.767	8.45	12.24	8.42	9.70333	393.43	483.11	294.82	390.453	643.5	708.57	676.035	1.17	0.98	0.68	0.943333	88.13	87	87.565	9.63	11.75	7.06
NRRL3_4917	PBD_CAZy	eglC	EGL (β-1,4-endo-glucanase)	Cellulose	GH_5_5	0.63	0.59	0.61	39.74	31.53	42.36	37.8767	1367.03	1647.04	1530.25	1514.77	0.81	0.12	0.32	0.416667	7.53	0.78	2.32	3.54333	24.64	21.21	24.21	23.3533	0.9	1.02	0.86	0.926667	658.43	909.39	329.88	632.567	1580.79	1515.56	1548.17	0	0.14	0	0.0466667	0.07	0.07	0.07	1.52	3.49	0
NRRL3_4953	PBD_CAZy	cbhA	CBH (cellobiohydrolase)	Cellulose	GH_7	4.1	4.3	4.2	32.92	41.25	35.81	36.66	312.2	291.3	298.27	300.59	6.81	6.7	6.06	6.52333	20.77	14.47	13.84	16.36	90.39	83.76	88.65	87.6	5.11	5.31	5.18	5.2	66.89	102.81	66.91	78.87	4243.26	3701.17	3972.22	5.73	5.99	5.76	5.82667	16.56	13.05	14.805	12.36	17.17	8.33
NRRL3_5201	PBD_CAZy	agdC	AGD (α-glucosidase)	Starch	GH_13_40	60.35	57.31	58.83	18.01	12.02	12.99	14.34	14.81	16.05	15.65	15.5033	44.61	40.53	49.35	44.83	17.8	14.64	14.72	15.72	13.33	12.66	14.31	13.4333	45.91	48.66	44.44	46.3367	19.64	23.1	20.36	21.0333	11.9	9.14	10.52	45.51	48.62	41.27	45.1333	22.32	19.34	20.83	16.96	18.75	15.19
NRRL3_5252	PBD_CAZy	-	PME (pectin methyl esterase)	Pectin	CE_8	65.58	62.29	63.935	3126.24	2198.88	3126.17	2817.1	88.02	100.36	138.19	108.857	63.75	64.72	68.76	65.7433	3150.59	2480.39	3041.27	2890.75	48.5	52.65	62.85	54.6667	20.8	20.95	18.36	20.0367	126.93	113.58	116.59	119.033	271.14	288.69	279.915	38.78	48.04	38.35	41.7233	2883.61	3023.83	2953.72	198.3	209.44	191.38
NRRL3_5260	PBD_CAZy	pgxC	PGX (exo-polygalacturonase)	Pectin	GH_28	46.17	40.28	43.225	691.37	640.4	533.83	621.867	13.06	11.76	11.79	12.2033	56.36	52.13	52.74	53.7433	815.99	623	645.59	694.86	10.64	8.63	9.23	9.5	3.9	5.22	4.14	4.42	12.61	13.53	10.42	12.1867	40.71	37.69	39.2	29.94	26.26	20.91	25.7033	580.09	665.57	622.83	18.62	17.91	20.65
NRRL3_5358	PBD_CAZy	aglB	AGL (α-1,4-galactosidase)	Xylan/galactomannan	GH_27	362.83	365.3	364.065	319.77	202.91	314.7	279.127	465.94	499.82	494.96	486.907	314.62	298.56	321.46	311.547	278.41	196.19	262.04	245.547	283.63	264.46	268.95	272.347	399.33	434.76	398.79	410.96	264.47	265.27	184.28	238.007	410.87	432.96	421.915	49.08	51.2	53.39	51.2233	140.98	129.51	135.245	60.52	57.59	59.99
NRRL3_5407	PBD_CAZy	abnC	ABN (endo-arabinanase)	Pectin	GH_43	121.3	165.66	143.48	219.51	209.62	253.1	227.41	754.3	780.22	705.35	746.623	129.31	116.69	143.35	129.783	285.86	221.31	255.95	254.373	1146.14	1360.87	1029.69	1178.9	206.48	227.82	191.05	208.45	2001.4	2038.26	3027.37	2355.68	986.84	1005.49	996.165	265.02	283.2	303.65	283.957	314.87	342.34	328.605	2157.4	2103.54	2367.29
NRRL3_5661	PBD_CAZy	-	-	not annotated	GH_3	9.98	9.72	9.85	7.29	6.03	6.64	6.65333	11.79	13.08	11.88	12.25	7.21	8.62	9.85	8.56	7.1	7.74	6.97	7.27	13.27	10.61	13.02	12.3	9.52	8.35	8.35	8.74	14.29	15.47	14.4	14.72	15.18	13.88	14.53	8.11	10.47	10.38	9.65333	8.61	8.46	8.535	15.94	15.31	14.36
NRRL3_5777	PBD_CAZy	-	-	not annotated	AA_8	188.08	248.35	218.215	138.94	108.82	126.48	124.747	88.05	86.34	101.87	92.0867	220.88	246.46	234.16	233.833	161.01	101.45	122.87	128.443	174.37	153.68	202.94	176.997	272.46	220.48	309.48	267.473	467.13	530.87	508.14	502.047	106.11	98.31	102.21	235.06	228.63	254.29	239.327	136.56	127.23	131.895	202.78	211.03	220.84
NRRL3_5859	PBD_CAZy	pgaB	PGA (endo-polygalacturonase)	Pectin	GH_28	180.67	232.45	206.56	93.94	110.24	95.84	100.007	7.31	7.47	9.6	8.12667	250.36	292.76	281.44	274.853	100.32	84.72	81.55	88.8633	6.89	10.61	10.08	9.19333	155.52	125.25	200.63	160.467	2.18	3.83	2.9	2.97	5.11	4.04	4.575	233.61	236.04	209.76	226.47	108.24	95.37	101.805	4.56	6.32	4.58
NRRL3_5996	PBD_CAZy	-	-	Starch	GH_13_22, GT_5	0.99	0.9	0.945	0.57	1.18	0.82	0.856667	31.38	16.26	12.44	20.0267	1.53	1.3	1.43	1.42	1.07	1.15	1.18	1.13333	15.75	22.67	16.8	18.4067	2.07	2.7	1.18	1.98333	22.82	22.5	30.33	25.2167	17.89	18.43	18.16	3.99	3.59	3.5	3.69333	2.67	3.73	3.2	19.77	14.62	19.59
NRRL3_6053	PBD_CAZy	haeB	AE (acetyl esterase)	Pectin	CE_16	162.4	166.04	164.22	1463.24	1151.12	1235.59	1283.32	125.44	129.23	125.08	126.583	152.03	138.39	150.23	146.883	1599.28	1004.78	1232.29	1278.78	74.96	69.11	76.92	73.6633	77.92	85.01	71.39	78.1067	443.8	443.73	403.61	430.38	456.48	393.66	425.07	97.06	104.14	79.73	93.6433	1441.16	1461.1	1451.13	317.18	328.09	322.49
NRRL3_6141	PBD_CAZy	abnB	ABN (endo-arabinanase)	Pectin	GH_43	9.03	10.47	9.75	8.05	7.95	6.99	7.66333	10.43	11.58	9.31	10.44	11.22	9.35	8.87	9.81333	9.27	7.88	9.11	8.75333	11.14	8.69	11.17	10.3333	9.33	10.31	9.13	9.59	5.93	6.13	5.43	5.83	9.9	14.13	12.015	12.39	11.06	10.48	11.31	9.92	8.55	9.235	10.16	9.31	9.67
NRRL3_6244	PBD_CAZy	xynB	BXL (β-1,4-xylosidase)	Hemicellulose/pectin	GH_43	42.85	40.72	41.785	83.81	59.01	71.11	71.31	36.44	32.7	35.28	34.8067	49	42.27	46.04	45.77	94.11	74.93	71.5	80.18	30.17	25.64	32.27	29.36	28.68	34.28	32.86	31.94	42.43	37.01	38.53	39.3233	48.48	46.61	47.545	31.68	28.16	29.96	29.9333	89.75	82.07	85.91	38.83	40.81	39.94
NRRL3_6316	PBD_CAZy	-	CDH (cellobiose dehydrogenase)	Cellulose	AA_3_1, AA_8	4.8	4.43	4.615	7.68	6.75	6.83	7.08667	6.69	5.83	7	6.50667	5.18	5.17	3.02	4.45667	5.97	7.07	6.04	6.36	7.72	7.81	6.32	7.28333	5.11	4.47	4.56	4.71333	6.21	5.55	6.1	5.95333	6.81	7.25	7.03	4.83	5.53	5.06	5.14	7.48	6.78	7.13	8.99	6.87	9.28
NRRL3_6359	PBD_CAZy	plyA	PLY (pectate lyase)	Pectin	PL_1_7	6.94	6.03	6.485	1.28	0.45	0.48	0.736667	1.52	1.37	1.42	1.43667	6.5	5.56	4.93	5.66333	0.88	0.8	0.56	0.746667	0.82	0.55	0.89	0.753333	6.63	5.38	5.3	5.77	31.69	35.22	41.47	36.1267	5	3.61	4.305	7.22	6.01	5.04	6.09	1.42	0.85	1.135	1	2.09	2.08
NRRL3_6419	PBD_CAZy	xarB	BXL/ABF (β-1,4-xylosidase/α-arabinofuranosidase)	Hemicellulose/pectin	GH_3	14.97	15.68	15.325	296.45	275.53	335.17	302.383	158.61	155.72	149.26	154.53	13.35	13.34	13.93	13.54	187.91	149.42	173.21	170.18	8	8.03	8.1	8.04333	8.64	9.68	9.22	9.18	188.6	202.51	137.48	176.197	156.85	155.7	156.275	11.44	14.67	11.74	12.6167	283.12	291.07	287.095	36.22	33.03	31.46
NRRL3_6436	PBD_CAZy	-	BGL (β-1,4-glucosidase)	Cellulose	GH_3	23.8	21.78	22.79	37.03	17.52	42.43	32.3267	838.51	728.97	804.12	790.533	20.87	24.26	21.21	22.1133	42.99	20.05	35.28	32.7733	809.47	835.67	770.17	805.103	15.93	19.41	18.07	17.8033	325.92	412.24	219.13	319.097	1001.96	994.15	998.055	11.55	9.94	10.66	10.7167	7.41	8.27	7.84	10.41	12.17	8.23
NRRL3_6623	PBD_CAZy	-	-	not annotated	GH_3	23.9	24.6	24.25	13.12	13.03	8.93	11.6933	20.6	20.09	16.61	19.1	25.02	26.08	23.84	24.98	14.08	13.66	13.31	13.6833	22.26	21.15	23.14	22.1833	26.83	26.82	26.39	26.68	18.99	19.31	16.13	18.1433	23.56	22.19	22.875	24.81	25.05	22.36	24.0733	16.84	14.93	15.885	25.17	24.55	26.03
NRRL3_6626	PBD_CAZy	-	-	not annotated	AA_3_2	5.23	6	5.615	1.61	2.69	1.1	1.8	4.23	4.74	5.3	4.75667	4.65	4.67	5.74	5.02	1.31	2.07	1.9	1.76	10.58	9.33	9.14	9.68333	7.81	6.6	7.25	7.22	23.17	19.28	24.93	22.46	5.99	7.12	6.555	6.14	6.64	6.43	6.40333	3.33	2.98	3.155	18.33	17.87	16.31
NRRL3_6782	PBD_CAZy	pgaA	PGA (endo-polygalacturonase)	Pectin	GH_28	2.71	1.92	2.315	11.16	8.68	14.73	11.5233	3.43	2.88	2.71	3.00667	2.53	2.14	1.55	2.07333	8.5	7.45	5.4	7.11667	3.23	3.26	3.23	3.24	1.47	0.87	1.67	1.33667	2.3	2.24	2.97	2.50333	3.12	3.19	3.155	1.75	1.36	1.59	1.56667	17.85	14.84	16.345	2.41	3.7	4.52
NRRL3_6791	PBD_CAZy	eglB	EGL (β-1,4-endo-glucanase)	Cellulose	CBM_1 GH_5_5	83.02	76.64	79.83	655.14	695.22	586.45	645.603	65.46	58.84	60.35	61.55	98.51	103.82	93.75	98.6933	471.43	417.37	396.73	428.51	71.57	71.29	64.68	69.18	104.97	102.74	106.44	104.717	76.38	69.21	71.76	72.45	70.48	67.93	69.205	84.02	83.32	76.33	81.2233	411.06	384.89	397.975	78.63	67.71	64.04
NRRL3_684	PBD_CAZy	rglA	RGL (rhamnogalacturonan lyase)	Pectin	PL_4_1	5.48	4.81	5.145	3.62	2.79	3.97	3.46	17.15	21.78	20.11	19.68	5.17	4.35	4.39	4.63667	4.49	1.32	1.58	2.46333	3.22	2.64	2.81	2.89	3.49	3.32	4.13	3.64667	389.91	504.23	379.62	424.587	28.78	17.72	23.25	0.82	1.16	0.52	0.833333	0.47	0.25	0.36	0.17	0.61	0
NRRL3_7	PBD_CAZy	faeA	FAE (feruloyl esterase)	Pectin/xylan	Feruloyl esterase	7.85	11.07	9.46	36.18	53.12	39.18	42.8267	796.68	966.71	1020.2	927.863	3.26	4.16	3.15	3.52333	1.47	1.05	1.25	1.25667	12.1	7.5	9.43	9.67667	29.78	32.98	28.29	30.35	1067.72	1055.12	778.07	966.97	1172.18	853.51	1012.85	19.53	18.64	17.68	18.6167	122.35	108.14	115.245	533.7	515.75	642.55
NRRL3_7089	PBD_CAZy	afcA	AFC (α-L-fucosidase)	Xyloglucan	GH_95	80.91	83.03	81.97	222.12	168.2	202.13	197.483	99.53	99.17	81.71	93.47	39.11	36.98	38	38.03	117.9	68.4	95.11	93.8033	10.37	9.51	11.06	10.3133	72.91	95.16	84	84.0233	161.73	162.26	124.19	149.393	115.44	105.06	110.25	64.6	68.38	73.85	68.9433	264.57	265.28	264.925	60.29	62.93	56.34
NRRL3_7094	PBD_CAZy	abnD	ABN (endo-arabinanase)	Pectin	GH_43	18.68	15.49	17.085	39.82	48.66	43.05	43.8433	64.85	60.96	56.84	60.8833	26.02	20.93	19.88	22.2767	51.45	50.96	51.08	51.1633	88.76	91.16	88.32	89.4133	22.64	16.51	15.92	18.3567	9.91	8.07	8.26	8.74667	78.15	77.99	78.07	20.15	16.77	16.77	17.8967	48.06	49.25	48.655	50.98	56.06	41.83
NRRL3_7248	PBD_CAZy	-	EGL (β-1,4-endo-glucanase)	not annotated	GH_5_12	89.6	82.39	85.995	71.55	67.4	75.77	71.5733	92.13	84.75	83.71	86.8633	80.5	74.65	81.09	78.7467	74.99	72.47	78.98	75.48	79.34	72.08	92.61	81.3433	79.85	87.6	81.29	82.9133	77.39	77.79	85.84	80.34	76.58	74.85	75.715	84.23	82.27	91.6	86.0333	74.1	79.82	76.96	87.44	84.43	85.36
NRRL3_7382	PBD_CAZy	-	AFC (α-L-fucosidase)	Xyloglucan	GH_95	2.12	1.2	1.66	87.67	100.68	95.32	94.5567	42.52	43.76	43.2	43.16	1.67	1.31	1.41	1.46333	30.96	35.1	30.13	32.0633	0.64	0.53	0.67	0.613333	0.7	1.15	0.81	0.886667	18.41	17.45	10.2	15.3533	52.08	44.05	48.065	0.97	1.65	1.5	1.37333	78.5	73.65	76.075	10.87	10.55	9.37
NRRL3_742	PBD_CAZy	-	BGL (β-1,4-glucosidase)	Cellulose	GH_3	80.83	64.24	72.535	13.26	10.4	9.5	11.0533	14.81	13.65	11.82	13.4267	75.3	82.33	70.3	75.9767	9.6	9.79	10.84	10.0767	14.93	16.86	15.79	15.86	146.1	147.9	149.62	147.873	15.28	16.43	14.2	15.3033	12.48	10.82	11.65	55.6	51.77	51.6	52.99	15.33	12.36	13.845	11.11	12.77	14.25
NRRL3_743	PBD_CAZy	aglD	AGL (α-1,4-galactosidase)	Xylan/galactomannan	CBM_35 GH_27	303.02	294.83	298.925	784.24	785.55	666.65	745.48	80.98	92.24	87.69	86.97	222.05	224.17	241.17	229.13	657.2	685.27	652.32	664.93	29.78	28.56	31.24	29.86	40.68	43.14	41.59	41.8033	66.76	68.93	48.86	61.5167	77.04	67.59	72.315	263.83	264.92	251.24	259.997	792.93	814.96	803.945	66.9	73.81	57.78
NRRL3_7454	PBD_CAZy	-	-	Starch	GH_13_22, GT_5	0.16	0.18	0.17	0.44	0.16	0.32	0.306667	2.26	1.47	1.61	1.78	0.41	0.34	0.26	0.336667	0.26	0.13	0.28	0.223333	2.42	3.3	2.74	2.82	0.24	0.35	0.35	0.313333	0.49	0.38	0.43	0.433333	1.98	1.67	1.825	0.26	0.41	0.4	0.356667	0.18	0.15	0.165	1.44	1.23	0.79
NRRL3_7469	PBD_CAZy	xghA	XGH (xylogalacturonase)	Pectin	GH_28	13	12.19	12.595	251.83	239.7	258.4	249.977	24.46	29.96	33.05	29.1567	24.48	22.64	25.76	24.2933	440.26	271.2	350.62	354.027	6.52	8.24	8.63	7.79667	1.46	0.97	0.65	1.02667	74.53	89.36	22.74	62.21	62.48	65.88	64.18	2.69	4.48	1.88	3.01667	191.83	194.96	193.395	16.48	14.78	16.14
NRRL3_7470	PBD_CAZy	pmeB	PME (pectin methyl esterase)	Pectin	CE_8	60.94	55.53	58.235	878.42	808.34	909.88	865.547	62.78	76.07	84.2	74.35	91.29	86.1	89.02	88.8033	1476.61	869.77	1076.43	1140.94	24.06	24.44	24.2	24.2333	5.45	5.4	5.92	5.59	151.42	167.99	67.33	128.913	200.47	169.01	184.74	19.76	25.91	15.5	20.39	759.34	749.04	754.19	64.56	67.33	51.85
NRRL3_7501	PBD_CAZy	rgaeB	RGAE (rhamnogalacturonan acetyl esterase)	Pectin	CE_12	53.7	60.05	56.875	133.56	77.04	119.23	109.943	102.25	113.16	110.83	108.747	49.37	48.79	49.86	49.34	150.59	85.55	96.22	110.787	77.98	67.6	83.19	76.2567	55.12	54	53.92	54.3467	92.1	81.22	85.98	86.4333	171.36	143.08	157.22	50.33	59.5	51.9	53.91	184.33	159.02	171.675	193.52	234.58	229.92
NRRL3_7520	PBD_CAZy	-	RHA (α-rhamnosidase)	Pectin	GH_78	9.56	10.42	9.99	10.11	4.81	10.58	8.5	19.16	17.92	14.67	17.25	9.39	9.69	8.67	9.25	10.67	7.09	8.04	8.6	11.69	10.95	10.44	11.0267	11.73	12.13	11.72	11.86	9.38	8.38	9.13	8.96333	20.04	21.42	20.73	11.09	10.55	8.11	9.91667	15.27	12.66	13.965	44.58	40.39	35.61
NRRL3_7539	PBD_CAZy	-	-	not annotated	AA_3_2	71.19	62.6	66.895	14.96	7.12	12.06	11.38	74.3	78.54	80.88	77.9067	61.97	57.55	58.33	59.2833	15.05	9.79	11.79	12.21	83.81	63.63	77.42	74.9533	65	70.01	56.05	63.6867	72.36	66.84	71.41	70.2033	62.33	72.12	67.225	55.91	56.74	54.98	55.8767	20.29	17.2	18.745	57.82	58.02	51.36
NRRL3_7568	PBD_CAZy	-	LPMO (lytic polysaccharide monooxygenase)	Cellulose	AA_9	3.14	2.69	2.915	2.64	2.22	1.87	2.24333	4.26	3.58	3.74	3.86	1.49	2.34	2.45	2.09333	1.86	1.86	3.06	2.26	5.24	5.34	4.45	5.01	1.48	1.37	1.95	1.6	2.19	2.21	2.17	2.19	2.87	4.46	3.665	2.35	2.9	1.69	2.31333	3.29	3.85	3.57	5.77	5.38	5.14
NRRL3_7699	PBD_CAZy	amyC	AMY (α-amylase)	Starch	GH_13_1	14.23	15.91	15.07	21.03	18.83	17.41	19.09	65.42	59.08	59.26	61.2533	25.05	19.91	18.26	21.0733	25.94	20.62	21.5	22.6867	67.88	65.78	76.8	70.1533	23.1	22.08	17.32	20.8333	44.75	43.97	44.64	44.4533	39.84	42.9	41.37	21.23	20.22	18.48	19.9767	27.37	26.71	27.04	72.35	68.96	80.66
NRRL3_7700	PBD_CAZy	agdA	AGD (α-glucosidase)	Starch	GH_31	220.07	217.52	218.795	222.79	222.71	172.9	206.133	493.86	376.54	403.34	424.58	216.34	209.96	213.62	213.307	209.84	253.85	232.64	232.11	484.5	479.91	465.35	476.587	310.04	291.63	301.49	301.053	194.4	199.7	132.82	175.64	377.7	350.63	364.165	234.48	227.04	220.69	227.403	143.56	149.5	146.53	119.35	115.38	102.75
NRRL3_7975	PBD_CAZy	-	BGL (β-1,4-glucosidase)	Cellulose	GH_1	120.95	144.48	132.715	220.98	106.59	250.22	192.597	138.22	216.13	231.31	195.22	69.36	68.74	76.95	71.6833	122.27	71.94	170.48	121.563	28.06	26.04	41.66	31.92	208.81	221.24	221.18	217.077	94.68	80	74.8	83.16	70.67	90.36	80.515	144.55	145.11	172.17	153.943	262.07	292.05	277.06	81.44	94.7	104.87
NRRL3_7994	PBD_CAZy	-	-	not annotated	AA_3_2	2.61	2.6	2.605	2.43	1.35	2.62	2.13333	1.58	2.83	1.83	2.08	2.64	2.25	2.24	2.37667	2.66	1.92	3.37	2.65	2.61	2.5	2.61	2.57333	2.76	2.84	3.65	3.08333	3.75	3.19	4.4	3.78	3.36	1.95	2.655	2.6	2.14	3	2.58	2.8	3.25	3.025	3.98	5.17	3.38
NRRL3_8018	PBD_CAZy	-	AGL (α-1,4-galactosidase)	Xylan/galactomannan	GH_36	29.34	25.86	27.6	17.62	10.88	14.44	14.3133	28.7	23.28	21.85	24.61	27.42	22.41	28.47	26.1	18.3	15.38	17.95	17.21	23.59	19.3	20.96	21.2833	23.01	27.94	25.45	25.4667	27.1	25.41	26.47	26.3267	26.03	20.83	23.43	24.8	24.7	26.14	25.2133	17.68	20.86	19.27	19.44	18.91	17.48
NRRL3_814	PBD_CAZy	-	LPMO (lytic polysaccharide monooxygenase)	Cellulose	AA_9 CBM_1	6.96	8.71	7.835	248.49	155.12	248.55	217.387	80.43	94.91	96.17	90.5033	4.47	6.4	5.15	5.34	141.52	102.36	117.29	120.39	78.13	81.21	67.73	75.69	6.98	7.4	6.14	6.84	85.77	76.98	84.66	82.47	117.44	103.68	110.56	7.42	8.37	6.66	7.48333	207.36	164.05	185.705	86.09	70.59	84.43
NRRL3_819	PBD_CAZy	eglA	XG-EGL (xyloglucanase)	Xyloglucan	GH_12	583.99	576.75	580.37	21.14	24.22	17.47	20.9433	3371.13	4052.25	3356.64	3593.34	742.98	647.86	771.67	720.837	9.16	4.07	5.29	6.17333	120.53	99.61	119.18	113.107	586.86	652.55	604.65	614.687	256.06	317.91	119.29	231.087	4225.31	4416.42	4320.86	86.18	85.31	87.29	86.26	4.7	3.69	4.195	5.22	11.63	2.03
NRRL3_8281	PBD_CAZy	pgxB	PGX (exo-polygalacturonase)	Pectin	GH_28	73.85	68.25	71.05	3802.79	2209.05	3568.8	3193.55	132.05	129.55	146.84	136.147	81.78	71.55	79.93	77.7533	3995.4	2279.44	3112.26	3129.03	50.23	49.6	69.72	56.5167	27.48	31.32	27.17	28.6567	350.35	341.04	344.25	345.213	512.06	490.59	501.325	36.32	39.28	34.64	36.7467	3590.59	3524.09	3557.34	410.92	420.13	413.34
NRRL3_8300	PBD_CAZy	glaA	GLA (glucoamylase)	Starch	CBM_20 GH_15	489.93	502.32	496.125	1054.56	1313.23	1071.78	1146.52	2228.68	1951.46	2129.98	2103.37	470.23	499.43	482.55	484.07	1413.7	1730.29	1750.66	1631.55	1571.85	1815.74	1592.74	1660.11	456.12	437.01	458.43	450.52	404.07	442.23	234.04	360.113	1494.98	1553.61	1524.3	501.2	474.08	451.81	475.697	686.93	806.69	746.81	199.87	184.22	155.25
NRRL3_8325	PBD_CAZy	pmeA	PME (pectin methyl esterase)	Pectin	CE_8	6.66	5.9	6.28	221.93	190.11	209.13	207.057	0.45	0.19	0.67	0.436667	6.07	6.16	5.75	5.99333	237.74	172.22	181.64	197.2	0.18	0.7	0.34	0.406667	1.47	1.54	1.26	1.42333	0.52	0.76	0.31	0.53	4.55	6.63	5.59	2.47	4.34	3.64	3.48333	254.57	244.17	249.37	6.98	8.15	6.11
NRRL3_836	PBD_CAZy	-	-	not annotated	AA_8	0.22	0.14	0.18	1.12	1.55	0.69	1.12	11.96	7.25	4.87	8.02667	0.2	0.25	0.09	0.18	0.97	1.68	1.48	1.37667	8.65	7	4.55	6.73333	0.32	0.54	0.14	0.333333	6.19	6.96	9.17	7.44	6.15	8.08	7.115	0.49	0.63	0.76	0.626667	2.29	3.23	2.76	9.23	7.03	9.17
NRRL3_8380	PBD_CAZy	-	XG-EGL (xyloglucanase)	Xyloglucan	GH_12	13	13.95	13.475	39.1	54.16	60.32	51.1933	45.28	44.2	36.16	41.88	18.49	11.36	11.67	13.84	48.85	51.23	52.63	50.9033	60.17	66.51	55.41	60.6967	14.12	13.21	8.62	11.9833	10.21	7.82	9.22	9.08333	127.58	124.9	126.24	15.68	16.83	10.48	14.33	36.83	38.56	37.695	38.25	44.15	45.85
NRRL3_839	PBD_CAZy	urhgA	URH (unsaturated rhamnogalacturonyl hydrolase)	Pectin	GH_105	59.21	66.39	62.8	93.82	54.61	88.28	78.9033	160.39	152.27	155.76	156.14	53.32	51.62	57.89	54.2767	99.06	44.76	53.79	65.87	75.41	71.95	83.74	77.0333	58.38	64.86	62.71	61.9833	17.71	14.38	14.97	15.6867	176.78	210.8	193.79	50.44	48.94	55.47	51.6167	119.29	73.66	96.475	203.05	211.41	219.78
NRRL3_842	PBD_CAZy	-	-	not annotated	AA_3_2	347.63	339.14	343.385	42.5	18.68	36.52	32.5667	55.82	69.89	60.84	62.1833	294.06	295.76	320.79	303.537	56.92	26.61	38.12	40.55	98.69	78.3	81.65	86.2133	309.66	321.77	322.35	317.927	232.36	233.21	277.72	247.763	160.07	133.3	146.685	269.24	283.67	258.41	270.44	78.85	70.29	74.57	139.07	132.66	143.16
NRRL3_8517	PBD_CAZy	bgl4	BGL (β-1,4-glucosidase)	Cellulose	GH_1	306.88	343.41	325.145	183.73	109.62	211.08	168.143	2154.92	1873.56	2095.04	2041.17	324.99	303.7	318.54	315.743	237.88	104.24	169.9	170.673	3176.05	2780.09	3303.21	3086.45	373.98	372.5	370.24	372.24	1793.21	2256.48	1384.46	1811.38	2412.85	2197.77	2305.31	89.13	91.49	99.38	93.3333	53.65	46.54	50.095	78.01	84.97	71.89
NRRL3_8631	PBD_CAZy	rgxB	RGX (exo-rhamnogalacturonase)	Pectin	GH_28	0.28	0.25	0.265	6.27	2.11	6.05	4.81	38.21	37.34	35.42	36.99	0.25	0.09	0.16	0.166667	9.77	2.76	3.7	5.41	13.01	10.77	15.44	13.0733	0.05	0.36	0.35	0.253333	5.77	6.19	8.09	6.68333	60.21	35.41	47.81	0.11	0.05	0.35	0.17	15.38	8.39	11.885	228.6	255.24	212.04
NRRL3_8701	PBD_CAZy	-	GLN (exo-1,6-galactanase)	Galactomannan	GH_5_16	1003.24	933.69	968.465	3362.1	3383.53	3098.3	3281.31	113.1	129.47	124.26	122.277	828.93	746.33	836.58	803.947	3906.95	3234.98	3559.59	3567.17	56.39	51.25	73.18	60.2733	53.93	56.73	46.49	52.3833	128.14	153.43	80.97	120.847	89.31	79.23	84.27	719.89	759.08	654.69	711.22	3409.9	3715.64	3562.77	195.21	205.4	183.45
NRRL3_8707	PBD_CAZy	axhA	AXH (arabinoxylan arabinofuranohydrolase)	(Arabino)xylan	GH_62	1662.43	1940.27	1801.35	1533.49	1796.22	1416.17	1581.96	3563.36	4224.38	4342.5	4043.41	1326.41	1221.94	1462.64	1337	766.21	457.75	556.93	593.63	297.74	257.68	335.25	296.89	701.99	691.61	705.26	699.62	1096.58	1092.63	571.38	920.197	3925.34	3309.03	3617.19	1511.94	1502.6	1456.83	1490.46	2067.09	2096.04	2081.57	766.32	772.09	737.88
NRRL3_8708	PBD_CAZy	xlnC-xynA	XLN (β-1,4-endo-xylanase)	(Arabino)xylan	GH_10	283.23	310.15	296.69	344.76	486.78	317.27	382.937	2365.36	2701.85	2757.15	2608.12	262.37	243.03	294.97	266.79	75.6	47.8	53.47	58.9567	135.62	106	147.35	129.657	90.41	94.52	86.82	90.5833	497.95	527.94	234.2	420.03	2168.78	1968.13	2068.45	205.45	204.97	204.56	204.993	485.49	500.82	493.155	317.76	319.73	281.63
NRRL3_8767	PBD_CAZy	pelB	PEL (pectin lyase)	Pectin	PL_1_4	22.66	22.35	22.505	6.86	6.31	3.85	5.67333	4.71	5.17	4.46	4.78	31.65	36.37	31.45	33.1567	5.1	5.65	6.79	5.84667	6.37	5.55	5.77	5.89667	35.16	28.88	37.18	33.74	4.57	3.3	3.79	3.88667	4.6	2.91	3.755	25.45	25.63	29.1	26.7267	6.4	5.55	5.975	6.04	5.34	6.59
NRRL3_8773	PBD_CAZy	-	-	not annotated	AA_3_2	368.66	296.97	332.815	44.53	30.77	36.88	37.3933	244.36	242.72	227.02	238.033	328.18	352.92	330.11	337.07	67.34	56.21	65.73	63.0933	170.92	168.72	167.99	169.21	315.75	329.49	299.6	314.947	26.19	26.53	21.48	24.7333	311.41	306.54	308.975	280.1	256.98	244.23	260.437	44.03	54.76	49.395	79.83	83.45	68.76
NRRL3_8805	PBD_CAZy	pgaC	PGA (endo-polygalacturonase)	Pectin	GH_28	1.79	1.23	1.51	302.87	175.13	286.96	254.987	23.84	25.1	27.93	25.6233	1.17	0.66	1.93	1.25333	309.54	99.53	167.58	192.217	4.08	2.63	5.23	3.98	0.53	0.42	0.78	0.576667	38.87	50.39	34.99	41.4167	113.86	87.62	100.74	0.13	0.06	0.28	0.156667	61.78	49.43	55.605	3.48	5.53	3.24
NRRL3_8807	PBD_CAZy	-	GUS (β-glucuronidase)	not annotated	GH_2	38.57	35.9	37.235	106.21	72.44	106.71	95.12	43.73	43.55	52.06	46.4467	30.81	29.77	31.69	30.7567	120.5	81.85	111.97	104.773	54.47	50.17	54.88	53.1733	36	39.88	41.14	39.0067	84.54	85.98	73.02	81.18	79.86	57.65	68.755	40.18	40.71	46.69	42.5267	143.27	146.47	144.87	62.99	70.9	62.23
NRRL3_8912	PBD_CAZy	manA	MAN (β-1,4-endo-mannanase)	Galactomannan	GH_5_7	3.68	3.92	3.8	3.1	1.25	3.08	2.47667	61.42	87.78	85.68	78.2933	3.24	4.96	4.66	4.28667	2.45	1.78	2.66	2.29667	36.66	36.7	29.91	34.4233	3.62	5.59	4.19	4.46667	12.17	13.88	9.29	11.78	91.96	89.67	90.815	2.64	3.72	2.62	2.99333	3.35	1.85	2.6	4.24	5.93	6.5
NRRL3_8993	PBD_CAZy	faeC	FAE (feruloyl esterase)	pectin/xylan	CE_1	4.56	6.07	5.315	0	0.33	0	0.11	38.95	50.99	63.24	51.06	2.17	3.08	2.7	2.65	0.35	0.23	0	0.193333	0	0.46	0.37	0.276667	8.08	8.77	8.96	8.60333	153.91	171.8	107.1	144.27	31.22	20.07	25.645	5.67	5.84	7.77	6.42667	0.41	1	0.705	4.64	4.65	6.26
NRRL3_9001	PBD_CAZy	-	-	Starch	GH_13_1	0.07	0.12	0.095	50.92	55.62	38.93	48.49	47.27	30.73	42.09	40.03	0.18	0.27	0.08	0.176667	39.16	49.29	41.42	43.29	29.67	24.09	33.87	29.21	0.19	0.27	0.34	0.266667	0	0.12	0.25	0.123333	17.73	20.4	19.065	0.27	0.5	0.34	0.37	34.76	35.54	35.15	12.22	12.42	8.21
NRRL3_9002	PBD_CAZy	-	-	Starch	GH_13_22, GT_5	0.03	0.06	0.045	9.59	11.65	8.51	9.91667	11.94	9.85	9.82	10.5367	0.08	0.14	0.07	0.0966667	7.18	8.96	7.93	8.02333	7.41	7.19	8.49	7.69667	0.11	0.04	0.06	0.07	0.04	0.03	0.01	0.0266667	4.53	5.26	4.895	0.13	0.13	0.1	0.12	6.52	7.53	7.025	2.59	2.47	2.21
NRRL3_9019	PBD_CAZy	cbhC	CBH (cellobiohydrolase)	Cellulose	CBM_1 GH_6	1.1	2.16	1.63	0	0	0.06	0.02	6957.77	8665.11	8919.27	8180.72	1.72	2.38	2.67	2.25667	0	0	0	0	62.99	60.33	52.25	58.5233	2.45	2.04	3.35	2.61333	98.13	157.96	59.13	105.073	5551.11	5585.37	5568.24	0.05	0	0	0.0166667	0	0	0	5.53	13.06	0.6
NRRL3_9051	PBD_CAZy	mndB	MND (β-1,4-mannosidase)	Galactomannan	GH_2	206.29	211.86	209.075	95.13	55.43	80.22	76.9267	455.76	383.71	397.98	412.483	216.76	223.29	218.9	219.65	97.42	68.67	79.92	82.0033	150.85	136.85	165.99	151.23	146.65	136.74	146.26	143.217	65.98	79.42	51.41	65.6033	326.71	349.99	338.35	178.53	183.2	189.94	183.89	128.44	126.17	127.305	143.2	151.48	126.05
NRRL3_9126	PBD_CAZy	rhgA	RHG (endo-rhamnogalacturonase)	Pectin	GH_28	4.93	5.77	5.35	51.61	33.02	52.17	45.6	32.92	40.7	35.21	36.2767	5.16	4.89	3.61	4.55333	69.51	28.89	32.56	43.6533	26.06	27.14	26.79	26.6633	5.04	3.76	3.78	4.19333	28.68	30.07	10.85	23.2	139.41	120.24	129.825	3.53	3.88	3.33	3.58	46.79	42.35	44.57	47.35	50.81	38.68
NRRL3_92	PBD_CAZy	abnA	ABN (endo-arabinanase)	Pectin	GH_43	4714.8	4535.96	4625.38	3204.21	2221	3250.93	2892.05	29.18	40.8	36.63	35.5367	3969.5	3601.76	3905.28	3825.51	4791.41	2866.55	3770.91	3809.62	32.13	30.92	28.65	30.5667	20.62	23.43	18.06	20.7033	248.22	273.09	207.24	242.85	32.76	26.41	29.585	2070.74	2133.94	1760.02	1988.23	4052.87	3967.83	4010.35	13.67	13.84	13.89
NRRL3_9450	PBD_CAZy	rhgE	RHG (endo-rhamnogalacturonase)	Pectin	GH_28	1.65	1.11	1.38	1.41	2.09	1.02	1.50667	3.6	2.93	3.76	3.43	1.07	1.51	1.01	1.19667	2.11	1.48	1.02	1.53667	3.96	2.41	3.51	3.29333	1.79	2.26	0.67	1.57333	5.29	3.77	4.93	4.66333	1.1	1.15	1.125	2.3	2.06	2.13	2.16333	2.83	2.25	2.54	5.01	4.76	4.44
NRRL3_952	PBD_CAZy	-	-	Starch	CBM_48 GH_13	301.85	346.89	324.37	321.07	208.84	378.45	302.787	193.73	187.57	231.85	204.383	272.58	250.17	304.21	275.653	325.08	258.15	359.9	314.377	183.02	160.44	217.62	187.027	295.89	304.77	307.71	302.79	210.93	220.9	209.39	213.74	188.75	161.2	174.975	274.84	269.95	290.09	278.293	312.65	334.85	323.75	144.52	155.89	134.82
NRRL3_953	PBD_CAZy	rhgB	RHG (endo-rhamnogalacturonase)	Pectin	GH_28	2.23	2.69	2.46	7.71	6.46	5.75	6.64	8.76	10.8	11.11	10.2233	1.91	1.98	2.3	2.06333	6.98	4.99	5.37	5.78	10.34	12.65	10.07	11.02	2.44	2.32	2.32	2.36	5.16	5.36	5.5	5.34	6.5	6.3	6.4	2.01	2.69	2.3	2.33333	8.61	6.35	7.48	11.2	10.64	8.22
NRRL3_9530	PBD_CAZy	exgD	EXG (exo-1,3-galactanase)	Pectin	GH_5_9	10.37	11.39	10.88	14.2	16.43	13.16	14.5967	14.25	13.28	12.66	13.3967	11.32	11.44	11.94	11.5667	14.32	16.95	14.76	15.3433	9.62	9.44	11.91	10.3233	11.69	12.34	11.56	11.8633	5.04	3.54	4.14	4.24	13.61	13.98	13.795	10.55	9.98	11.91	10.8133	9.99	11.11	10.55	5.41	6.26	4.44
NRRL3_9612	PBD_CAZy	mndA	MND (β-1,4-mannosidase)	Galactomannan	GH_2	41.12	48.72	44.92	44.57	40.22	37.81	40.8667	28.51	27.49	27.24	27.7467	52.97	54.94	52.56	53.49	42.64	44.18	40.97	42.5967	22.34	18.04	21.01	20.4633	47.82	42.69	48.64	46.3833	17.12	17.01	14.97	16.3667	62.58	55.22	58.9	21.85	19.06	25.02	21.9767	22.15	25.45	23.8	6.25	6.08	5.05
NRRL3_9644	PBD_CAZy	-	BGL (β-1,4-glucosidase)	Cellulose	GH_3	11.76	12.56	12.16	18.38	9.15	19.74	15.7567	67.61	86.29	69.57	74.49	11.46	12.04	10.02	11.1733	9.46	5.03	7.33	7.27333	10.63	10.83	9.18	10.2133	14.61	16.56	16.02	15.73	195.29	196.58	186.78	192.883	41.54	38.37	39.955	12.21	12.43	11.25	11.9633	31.26	30.7	30.98	87.71	79.88	72.14
NRRL3_965	PBD_CAZy	pelA	PEL (pectin lyase)	Pectin	PL_1_4	25	24.87	24.935	385.65	263.33	375.61	341.53	18.32	25.87	30.4	24.8633	17.01	15.46	20.57	17.68	306.13	173.72	195.44	225.097	13.42	10.47	12.88	12.2567	8.93	8.68	6.7	8.10333	92.97	89.59	56.64	79.7333	123.61	94.47	109.04	16.52	17.74	14.23	16.1633	399.02	318.5	358.76	98.21	100.32	93.29
NRRL3_9810	PBD_CAZy	pgxA	PGX (exo-polygalacturonase)	Pectin	GH_28	7.76	5.2	6.48	26.87	37.93	26.85	30.55	2.8	3.94	3.42	3.38667	8.37	8.37	6.76	7.83333	13.28	9.43	9.04	10.5833	0.3	0.4	0.18	0.293333	4.04	3.51	4.52	4.02333	7.76	10.7	4.41	7.62333	6.82	4.08	5.45	4.1	4.71	3.05	3.95333	17.3	17.87	17.585	4.55	4.83	3.67
NRRL3_9811	PBD_CAZy	pelC	PEL (pectin lyase)	Pectin	PL_1_4	226.51	152.94	189.725	0.26	0	0.25	0.17	0.06	0	0	0.02	259.96	293.06	232.82	261.947	0.21	0	0	0.07	0	0	0.06	0.02	197.85	196.11	191.79	195.25	0.72	0.67	0.61	0.666667	0	0	0	197.63	164.52	141.85	168	0	0.34	0.17	0	0	0.14
NRRL3_9875	PBD_CAZy	aamA	AMY (α-amylase)	Starch	CBM_20 GH_13_1	180.42	168.18	174.3	153.53	244.56	146.84	181.643	336.11	292.15	392.58	340.28	178.4	207.1	197.93	194.477	209.98	308.7	267.02	261.9	336.86	383.42	372.13	364.137	173.2	165.75	183.6	174.183	102.79	119.39	38.24	86.8067	443.58	388.79	416.185	176.19	170.01	166.05	170.75	89.51	115.55	102.53	40.83	33.97	30.59
NRRL3_9884	PBD_CAZy	inuA-inuB	INU (endo-inulinase)	Inulin	GH_32	58.72	52.6	55.66	0.82	0.94	0.51	0.756667	0.71	0.56	0.95	0.74	59.09	60.03	52.31	57.1433	0.79	0.73	0.61	0.71	0.31	0.48	0.63	0.473333	62.5	63.22	60.73	62.15	1.73	2.07	1.51	1.77	0.45	0.58	0.515	63.25	53.5	63.57	60.1067	0.65	0.41	0.53	0.62	0.65	0.49
NRRL3_9890	PBD_CAZy	xynD	BXL (β-1,4-xylosidase)	Hemicellulose/pectin	GH_43	146.74	152.81	149.775	94.99	52.5	96.82	81.4367	86.8	89.13	75.28	83.7367	108.42	103.08	113.71	108.403	106.17	62.05	79.46	82.56	95.24	75.59	88.55	86.46	130.48	148.76	141.19	140.143	475.07	467.15	554.93	499.05	87.01	72.43	79.72	125.7	118.32	138.47	127.497	145.03	131.38	138.205	211.38	205.9	216.24
NRRL3_9976	PBD_CAZy	-	BGL (β-1,4-glucosidase)	Cellulose	GH_1	10.7	11.45	11.075	66.23	45.19	59.54	56.9867	97.24	111.03	102.69	103.653	6.68	6.6	5.72	6.33333	4.19	2.29	3.52	3.33333	3.27	3.97	2.66	3.3	14.8	16.96	17.28	16.3467	145.7	150.94	126.41	141.017	94.02	78.71	86.365	12.29	11.51	12.14	11.98	73.62	67.52	70.57	38.01	39.07	39.25
NRRL3_1004	sugar_catabolism	tpiA	triose-phosphate-isomerase	glycolysis		189.64	219.83	204.735	440.87	383	527.64	450.503	184.1	233.59	308.09	241.927	157.28	166.9	190.88	171.687	416.77	461.41	484.81	454.33	286.81	280.92	277.95	281.893	169.35	171.52	193.17	178.013	201.36	177.46	207.62	195.48	258.14	260.06	259.1	173.84	197.91	196.68	189.477	352.26	337.55	344.905	204.84	192.32	238.93
NRRL3_10050	sugar_catabolism	gaaD-LarA	L-arabinose reductase	PCP/D-galacturonic acid		1147.66	1077.81	1112.74	4756.97	5159.62	5867.96	5261.52	328.65	327.06	370.72	342.143	1210.08	1205.49	1180.4	1198.66	4444.19	5759.93	5236.8	5146.97	210.52	215.28	197.88	207.893	115.84	132.57	123.53	123.98	244.25	194.32	197.85	212.14	668.74	619.35	644.045	1160.49	1167.99	1044.46	1124.31	4247.3	4378.68	4312.99	226.61	222.93	215.35
NRRL3_10107	sugar_catabolism	-	ribose-5-phosphate isomerase	PPP		184.72	202.45	193.585	232.25	235.06	238.15	235.153	103.73	115.89	120.75	113.457	192.63	165.77	183.51	180.637	183.85	223.93	218.44	208.74	122.39	104.61	126.22	117.74	106.96	108.72	105.18	106.953	88.39	83.8	78.34	83.51	112.88	97.15	105.015	182.93	184.24	169.53	178.9	183.6	186.71	185.155	80.91	85.08	88.98
NRRL3_10297	sugar_catabolism	pfkA	6-phosphofructokinase	glycolysis		14.97	14.82	14.895	53.75	72.67	65.33	63.9167	48.85	51.17	72.96	57.66	12.92	16.43	14.63	14.66	40.07	78.7	64.93	61.2333	61.96	76.08	60.84	66.2933	11.72	14.07	14.16	13.3167	30.02	21.22	31.23	27.49	46.05	54.58	50.315	14.87	16.7	15.73	15.7667	38.5	37.37	37.935	42.05	36.71	37.75
NRRL3_10522	sugar_catabolism	-	D-galactonate dehydratase	D-galactose		83.59	83.07	83.33	160.39	210.62	171.13	180.713	28.84	32.08	33.77	31.5633	78.7	78.67	82	79.79	138.34	180.59	160.43	159.787	33.49	30.53	35.96	33.3267	94.49	89.87	100.8	95.0533	64.49	60.48	55.82	60.2633	59.49	66.93	63.21	72.47	75.45	75.07	74.33	103.39	123.04	113.215	64.55	64.89	59.62
NRRL3_10666	sugar_catabolism	enoA	phosphopyruvate hydratase	glycolysis		355.47	360	357.735	791.8	856.05	733.9	793.917	667.64	681.7	691.24	680.193	326.11	342.84	352.05	340.333	703.68	877.42	771.29	784.13	869.1	836.07	865.95	857.04	295.24	345.44	342.64	327.773	801.93	711.65	815.85	776.477	724.64	686.93	705.785	326.14	330.23	392.9	349.757	725.58	778.31	751.945	798.49	810.5	708.3
NRRL3_10685	sugar_catabolism	pmmA	phosphomannomutase	D-mannose		105.28	123.01	114.145	112.97	134.21	98.63	115.27	106.8	110	114.61	110.47	111.11	113.62	119.26	114.663	107.75	130.3	104.22	114.09	118.4	101.77	124.13	114.767	109.49	102.54	116.36	109.463	54.6	55.02	52.68	54.1	140.89	136.95	138.92	111.93	115.69	125.6	117.74	94.68	98.23	96.455	68.5	74.13	78.91
NRRL3_10706	sugar_catabolism	-	-	TCA & glyoxylate cycle		87.35	96.63	91.99	158.98	221.73	128.99	169.9	124.65	116.02	121.57	120.747	107.71	103.97	104.83	105.503	150.31	190.45	143.71	161.49	150.39	153.86	149.05	151.1	110.61	101.6	103.27	105.16	81.39	84.33	81.5	82.4067	162.89	166.35	164.62	118.49	108.61	105.64	110.913	113.22	129.75	121.485	118.43	120.84	132.58
NRRL3_10724	sugar_catabolism	-	glycerol 3-phosphate dehydrogenase	glycerol		17.61	17.45	17.53	288.9	261.08	361.61	303.863	64.49	71.22	63.43	66.38	26.26	24.81	24.53	25.2	251.28	311.28	355.57	306.043	56.39	51.03	60.12	55.8467	19.38	21.64	19.39	20.1367	63.51	59.56	65.39	62.82	92.01	81.76	86.885	22.28	24.28	27.82	24.7933	266.25	277.19	271.72	100.24	96.4	93.91
NRRL3_10750	sugar_catabolism	-	-	D-galactose		46.51	51.42	48.965	122.03	85.82	106.67	104.84	27.74	25.02	21.21	24.6567	46.75	46.69	55.81	49.75	97.6	117.01	108.22	107.61	27.79	24.42	24.61	25.6067	53.52	58	63.69	58.4033	76.4	72.63	69.02	72.6833	52.46	36.63	44.545	53.62	54.59	68.16	58.79	103.83	106.74	105.285	43.84	41.57	42.86
NRRL3_10868	sugar_catabolism	XyrB	L-arabinose reductase	PCP		69.1	62.9	66	197.53	308.62	217.29	241.147	111.89	113.67	129.11	118.223	71.92	69.72	80.81	74.15	111.69	150.25	151.01	137.65	33.94	28.37	36.47	32.9267	38.88	46.16	48.57	44.5367	61.28	60.55	37.96	53.2633	197.81	209.51	203.66	52.09	48.53	59.23	53.2833	97.5	96.43	96.965	18.76	21.3	24.48
NRRL3_10884	sugar_catabolism	lxrA	L-xylulose reductase	PCP		858.9	662.01	760.455	843.67	1232.85	974	1016.84	22.77	18.57	20.71	20.6833	791.74	820.21	685.24	765.73	867.31	1274.49	1022.98	1054.93	13.86	14.33	12.1	13.43	7.96	6.64	7.5	7.36667	3.83	5.48	5.15	4.82	10.97	15.76	13.365	784.17	721.12	560.48	688.59	747.41	824.86	786.135	3.65	4.13	2.71
NRRL3_10908	sugar_catabolism	pgkA	phosphoglycerate kinase	glycolysis		75.79	83.15	79.47	254.87	325.37	293.03	291.09	180.1	153.79	190.21	174.7	67.23	72.27	72.54	70.68	183.19	320.53	253.63	252.45	220.18	214.58	245.25	226.67	63.65	74.8	76.73	71.7267	116.12	104.14	109.42	109.893	170.51	190.82	180.665	69.62	74.94	89.47	78.01	180.36	194.69	187.525	124.94	130.84	127.74
NRRL3_10933	sugar_catabolism	-	glycerol 3-phosphate phosphatase	glycerol		19.37	22.09	20.73	30.56	45	27.33	34.2967	34.69	37.83	31.92	34.8133	23.6	20.33	24.14	22.69	29.59	36.49	28.1	31.3933	45.37	53.76	42.17	47.1	21.51	22.32	18.6	20.81	16	14.87	15.72	15.53	35.71	44.49	40.1	23.2	23.18	22.88	23.0867	28.51	25.97	27.24	33.2	33.12	36.94
NRRL3_11176	sugar_catabolism	-	-	TCA & glyoxylate cycle		51.47	50.48	50.975	96.19	122.11	84.97	101.09	108.75	99.22	92.38	100.117	55.49	67.28	54.18	58.9833	87.15	118.26	98.63	101.347	129.47	143.33	109.16	127.32	60.72	51.71	62.6	58.3433	52.15	44.01	53.07	49.7433	120.65	111.99	116.32	66.14	59.44	61.31	62.2967	80.25	87.51	83.88	89.39	86	85.43
NRRL3_11229	sugar_catabolism	pmiA	mannose-6-phosphate isomerase	D-mannose		84.38	96.79	90.585	83.6	90.24	75.11	82.9833	104.07	94.02	103.77	100.62	81.42	82.5	96.07	86.6633	86.79	91.27	89.66	89.24	113.21	105.87	119.89	112.99	79.95	75.72	80.48	78.7167	78.37	80.2	84.79	81.12	96.11	106.46	101.285	73.94	82.29	92.61	82.9467	82.15	83.16	82.655	85.12	96.82	82.52
NRRL3_11249	sugar_catabolism	tktA	transketolase	PPP		347.23	349.32	348.275	709.56	982.15	725.6	805.77	374.23	326.22	384.03	361.493	298.97	364.96	320.48	328.137	558.35	949.1	795.57	767.673	403.43	500.01	369.69	424.377	182.38	218.73	226.93	209.347	185.41	148.67	181.2	171.76	468.17	461.82	464.995	296.27	302.67	350.99	316.643	487.43	599.02	543.225	290.59	266.73	235.94
NRRL3_1127	sugar_catabolism	-	dihydroxyacetone kinase	D-galactose/glycerol		324.04	303.53	313.785	241.05	143.51	264.75	216.437	116.24	129.44	108.8	118.16	279.33	315.26	297.31	297.3	246.13	234.02	264.44	248.197	139.02	155.94	121.11	138.69	283.62	331.39	331.52	315.51	322.43	296.04	378.35	332.273	112.39	87.62	100.005	272.94	287.99	317.68	292.87	331.51	331.07	331.29	263.64	247.1	248.62
NRRL3_11473	sugar_catabolism	-	-	PCP		4.17	4.5	4.335	4.02	3.53	3.55	3.7	1.88	2.75	1.09	1.90667	5.71	4.55	5.32	5.19333	3.34	3.89	3.32	3.51667	0.45	0.34	0.44	0.41	4.43	5.16	4.49	4.69333	4.11	3.84	2.7	3.55	1.96	1.47	1.715	4.76	6.19	5.19	5.38	2.34	3.8	3.07	0.44	0.45	1.25
NRRL3_11573	sugar_catabolism	aco1	aconitate hydratase, mitochondrial	TCA & glyoxylate cycle		90.21	78.19	84.2	394.33	507.14	454.36	451.943	257.41	233.61	262.78	251.267	128.54	157.02	118.93	134.83	392.31	520.25	502.92	471.827	327.98	408.13	306.36	347.49	143.42	133.79	173.75	150.32	479.9	391.41	458.09	443.133	325.04	327.09	326.065	119.7	109.66	130.19	119.85	308.31	353.76	331.035	531.86	511.31	487.09
NRRL3_11670	sugar_catabolism	-	-	TCA & glyoxylate cycle		14.02	10.81	12.415	18.78	42.4	24.78	28.6533	16.5	14.46	23.26	18.0733	9.45	9.11	11.19	9.91667	16.63	29.23	15.9	20.5867	14.18	17.74	17.14	16.3533	11.77	12.61	12.26	12.2133	19.85	17.69	20.49	19.3433	10.31	12.84	11.575	8.41	10.14	12.25	10.2667	11.84	14.64	13.24	15.56	14.27	18.51
NRRL3_1493	sugar_catabolism	lraB	L-rhamnono-γ-lactonase	L-rhamnose		205.23	226.31	215.77	143.71	79.81	134.74	119.42	80.07	84.26	72.97	79.1	168.13	189.81	195.88	184.607	160.22	100.6	130.01	130.277	57.21	49.79	52.22	53.0733	248.14	240.73	255.78	248.217	137.36	126.08	117.53	126.99	98.37	84.83	91.6	160.74	178.05	191.65	176.813	170.88	157.63	164.255	87.27	90.29	79.05
NRRL3_1494	sugar_catabolism	lraA	L-rhamnose-1-dehydrogenase	L-rhamnose		64.56	79.25	71.905	279.55	146.11	254.31	226.657	113.41	121.31	122.89	119.203	64.75	59.53	71.33	65.2033	234.55	85.93	116.58	145.687	46.56	36.04	45.82	42.8067	37.09	41.17	37	38.42	10.84	9.62	6.67	9.04333	237.74	234.38	236.06	68.31	70.69	75.26	71.42	331.07	227.78	279.425	300.6	321.54	259.74
NRRL3_1495	sugar_catabolism	lraC	L-rhamnonate dehydratase	L-rhamnose		69.33	77.02	73.175	291.01	126.74	311.49	243.08	199.23	171.02	179.82	183.357	61.52	70.33	70.53	67.46	284.92	87.88	142.69	171.83	61.75	61.8	62.71	62.0867	64.88	62.22	62.78	63.2933	21.07	17.38	15.74	18.0633	358.58	385.28	371.93	73.23	72.26	81.12	75.5367	383.75	254.57	319.16	380.75	415.52	342.17
NRRL3_1584	sugar_catabolism	-	pyruvate dehydrogenase E1 component subunit beta, mitochondrial	TCA & glyoxylate cycle		57.61	59.57	58.59	91.06	152.86	69.04	104.32	135.75	113.46	111.27	120.16	77.87	80.4	72.03	76.7667	90.28	137.94	106.52	111.58	155.03	173.63	146.81	158.49	71.64	72.5	78.1	74.08	55.31	56.43	62.74	58.16	139.53	142.34	140.935	80.96	75.08	70.74	75.5933	87.31	97.24	92.275	104.84	101.31	102.96
NRRL3_1929	sugar_catabolism	gutB	sorbitol dehydrogenase	D-galactose		2566.94	2730.76	2648.85	1434.5	1418.14	1949	1600.55	2210.25	2691.36	3122.67	2674.76	2269.67	2037.14	2250.89	2185.9	1526.2	1285.39	1576.78	1462.79	2322.65	2336.96	2539.86	2399.82	3099.3	3188.27	2666.64	2984.74	5147.1	5228.27	5505.59	5293.65	2219.3	1951.24	2085.27	2441.14	2455.96	2281.72	2392.94	1556.62	1572.62	1564.62	2376.57	2523.96	2514.42
NRRL3_1952	sugar_catabolism	xyrA	D-xylose reductase	PCP/D-galactose		289.42	268.08	278.75	564.9	830.94	532.94	642.927	1184.38	1313.26	1405.05	1300.9	118.66	124.43	138.4	127.163	263.15	403.07	306.65	324.29	11.89	13.47	11.63	12.33	341.01	369.82	385.33	365.387	430.47	405.11	338.21	391.263	1731.1	1878.1	1804.6	256.6	254.34	272.34	261.093	296.37	339.12	317.745	185.4	188.29	184.73
NRRL3_2043	sugar_catabolism	pglA	6-phosphogluconolactonase	PPP		128.55	146.53	137.54	545.06	517.48	628.9	563.813	203.07	285.2	358.77	282.347	102.16	113.67	120.01	111.947	396.05	442.75	505.8	448.2	256.3	251.15	352.17	286.54	107.65	100.36	128.76	112.257	217.07	186.55	183.51	195.71	245.13	244.37	244.75	105.33	109.11	140.25	118.23	389.58	439.75	414.665	156.49	197.98	171.92
NRRL3_2122	sugar_catabolism	-	glycerol 3-phosphate dehydrogenase	glycerol		27.05	25.48	26.265	30.89	49.41	30.86	37.0533	46	36.1	33.72	38.6067	33.26	31.46	27.18	30.6333	30.96	43.9	37.56	37.4733	45.32	41.76	42.7	43.26	33.6	29.74	32.99	32.11	23.01	19.56	23.08	21.8833	44.33	42.88	43.605	34.15	29.93	31.61	31.8967	29.29	32.13	30.71	34.37	31.1	32.64
NRRL3_2193	sugar_catabolism	ara1	glycerol dehydrogenase	glycerol		120.88	128.17	124.525	1176.05	1414.04	1426.78	1338.96	308.1	383.85	553.36	415.103	112.82	122.26	123.39	119.49	914.12	1168.67	1147.82	1076.87	326.89	273.61	451.32	350.607	115.76	132.86	132.43	127.017	322.06	307.64	298.11	309.27	399.53	403.38	401.455	134.2	127.21	151.89	137.767	819.23	886.95	853.09	187.11	212.22	175.21
NRRL3_234	sugar_catabolism	-	-	PPP		78.39	78.43	78.41	112.06	107.63	125.98	115.223	86.22	95.36	112.25	97.9433	67.13	70.33	88.06	75.1733	114.86	110.93	109.94	111.91	90.29	96.28	98.04	94.87	67.72	83.37	71.86	74.3167	48.78	47.24	47.11	47.71	98.71	102.7	100.705	65.66	70.78	74.13	70.19	95.83	92.86	94.345	66.09	63.27	73.11
NRRL3_2395	sugar_catabolism	-	isocitrate lyase	TCA & glyoxylate cycle		294.21	238.37	266.29	147.69	190.78	190.45	176.307	55.81	47.17	55.21	52.73	319.61	377.87	302.9	333.46	195.08	265.07	242.33	234.16	28.55	33.32	25.34	29.07	330.65	304	406.31	346.987	201.79	204.37	154.05	186.737	77.86	89.54	83.7	285.83	273.36	326.4	295.197	143.54	176.78	160.16	138.39	134.44	132.68
NRRL3_2523	sugar_catabolism	ladA	L-arabitol dehydrogenase	PCP		1973.11	1782.88	1877.99	1447.11	1892.22	1259	1532.78	114.43	111.31	126.25	117.33	2431.78	2347.85	2299.06	2359.56	1540.07	2131.98	1697.49	1789.85	89.47	78.7	74.87	81.0133	113.06	113.97	119.2	115.41	147.43	157.88	137.24	147.517	136.03	131.42	133.725	1996.02	1859.06	1506.62	1787.23	1192.45	1298.87	1245.66	95.08	98.66	114.75
NRRL3_2636	sugar_catabolism	-	NAD-dependent epimerase/dehydratase domain-containing protein	D-galactose		14.36	17.26	15.81	110.89	121.86	104.81	112.52	6.74	8.97	7.41	7.70667	13.14	13.63	14.36	13.71	81.67	115.33	89.4	95.4667	7.49	9.17	8.61	8.42333	15.6	17.36	18.92	17.2933	9.65	6.31	7.46	7.80667	16.3	15.48	15.89	12.67	12.17	12.99	12.61	47.84	52.14	49.99	16.98	17.94	14.92
NRRL3_2775	sugar_catabolism	-	succinate dehydrogenase [ubiquinone] cytochrome b small subunit, mitochondrial	TCA & glyoxylate cycle		186.84	176.12	181.48	311.4	375.21	301.32	329.31	160.59	146.4	152.12	153.037	187.77	196.89	172.22	185.627	285.62	345.03	313.24	314.63	176.8	199.92	155.04	177.253	220.85	200.56	198.42	206.61	131.31	121.41	124.39	125.703	177.83	195.66	186.745	205.65	192.78	188.18	195.537	241.63	267.22	254.425	156.2	139.55	160.93
NRRL3_279	sugar_catabolism	rpeA	ribulose-phosphate 3-epimerase	PPP		6.14	8.65	7.395	10.23	17.51	17.65	15.13	20.19	20.05	22.53	20.9233	6.21	6.47	6.64	6.44	11.95	22.6	15.24	16.5967	20.15	26.69	25.02	23.9533	4.56	3.69	5.14	4.46333	15.46	17.69	28.34	20.4967	18.71	20.61	19.66	6.66	5.43	6.42	6.17	13.06	16.57	14.815	16.45	19.37	19.92
NRRL3_2807	sugar_catabolism	-	-	D-galactose/PCP		23.33	24.22	23.775	13.63	11.71	13.49	12.9433	22.19	19.45	21.2	20.9467	18.8	20.92	21.58	20.4333	12.46	12.37	13.68	12.8367	12.09	9.88	12	11.3233	21.83	26.54	21.28	23.2167	9.96	10.11	9.67	9.91333	12.74	12.75	12.745	22.33	26.28	24.3	24.3033	13.07	13.02	13.045	6.07	4.6	5.7
NRRL3_2929	sugar_catabolism	-	NAD-dependent epimerase/dehydratase domain-containing protein	D-galactose		0	0	0	5.76	15.14	10.97	10.6233	10.97	8.26	12.5	10.5767	0.15	0	0	0.05	4.54	10.81	7.68	7.67667	3.61	6.16	6.96	5.57667	0	0.17	0.05	0.0733333	0	0	0	0	1.71	3.6	2.655	0	0.13	0	0.0433333	2.74	4.98	3.86	0.34	0.59	0.29
NRRL3_3068	sugar_catabolism	glkA	glucokinase	glycolysis/D-mannose		71.07	70.42	70.745	171.74	300.06	237.41	236.403	237.69	223.72	302.69	254.7	58.61	68.99	56.21	61.27	128.95	236.21	206.63	190.597	226.25	232.95	271.54	243.58	49.77	52.26	53.21	51.7467	73.58	69.49	65.06	69.3767	202.9	210.92	206.91	44.22	42.28	49.93	45.4767	87.53	98.87	93.2	78.83	86.25	83.17
NRRL3_3100	sugar_catabolism	-	-	glycolysis		7.15	7.63	7.39	15.96	21.78	31.28	23.0067	13.23	17.59	22.8	17.8733	8.13	6.16	6.65	6.98	13.35	16.79	20.12	16.7533	14.7	15.36	22.43	17.4967	6.55	8.34	9.46	8.11667	12.73	11.16	13.08	12.3233	14.86	15.92	15.39	6.08	4.46	6.75	5.76333	13.25	12.17	12.71	16.73	19.62	21.86
NRRL3_3113	sugar_catabolism	fumR	fumarate hydratase	TCA & glyoxylate cycle		148.26	148.31	148.285	150.79	136.27	133.66	140.24	90.51	89.13	87.26	88.9667	143.1	161.35	154.59	153.013	150.09	154.43	168.08	157.533	108.49	134.17	91.47	111.377	182.84	173.29	197.61	184.58	152.62	136.53	138.85	142.667	93.55	96.54	95.045	131.68	147.3	136.16	138.38	167.98	168.91	168.445	107.5	93.47	94.05
NRRL3_3123	sugar_catabolism	-	-	D-galactose		17.05	19.46	18.255	6.3	5.25	6.09	5.88	11.63	10.87	8.27	10.2567	17.99	16.74	20.29	18.34	9.25	5.86	5.63	6.91333	16.42	13.07	14.01	14.5	20.04	18.98	17.25	18.7567	24.86	23.94	30.41	26.4033	12.05	10.66	11.355	15.85	23	24.84	21.23	11.19	9.51	10.35	19.65	18.37	19.77
NRRL3_316	sugar_catabolism	-	aconitate hydratase, mitochondrial	TCA & glyoxylate cycle		12.93	12.24	12.585	44.3	83.7	51.15	59.7167	26.48	24.47	25.82	25.59	17.25	21.77	18.95	19.3233	41.67	74.46	49.33	55.1533	36.35	57.42	31.47	41.7467	16.21	16.11	18.05	16.79	8.59	7.88	12.35	9.60667	44.25	47.59	45.92	22.05	19.25	18.96	20.0867	28.14	36.11	32.125	16.57	13.49	17.19
NRRL3_319	sugar_catabolism	-	-	PCP		21.08	29.24	25.16	37.12	32.94	82.35	50.8033	8.33	10.62	13.82	10.9233	26.29	30.12	38.62	31.6767	37.93	43.34	52.84	44.7033	7.5	6.9	4.13	6.17667	36.27	38.63	38.89	37.93	36.57	30.29	33.15	33.3367	10.21	12.7	11.455	29.89	37.88	33.27	33.68	29.45	29.65	29.55	8.92	8.63	11.94
NRRL3_3516	sugar_catabolism	-	-	TCA & glyoxylate cycle		109.07	104.8	106.935	65.03	51.23	65.65	60.6367	42.93	39.77	34.71	39.1367	100.58	95.14	97.99	97.9033	67.32	57.05	63.79	62.72	38.41	40.67	33.71	37.5967	95.43	102.51	95.88	97.94	67.87	65.81	61.79	65.1567	43.32	40.76	42.04	99.87	98.87	106.32	101.687	67.32	73.54	70.43	46.62	44.97	45.35
NRRL3_3570	sugar_catabolism	mdhA	malate dehydrogenase precursor	TCA & glyoxylate cycle		664.09	751.69	707.89	992.05	807.87	992.82	930.913	643.82	601.21	669.83	638.287	597.56	612.41	687.96	632.643	896.34	862.56	885.62	881.507	725.9	651.83	764.52	714.083	608.03	601.9	651.92	620.617	643.74	632.11	626.1	633.983	717.06	650.54	683.8	542.42	582.87	613.55	579.613	950.89	914.44	932.665	553.96	575.08	534.26
NRRL3_3733	sugar_catabolism	-	malate synthase, glyoxysomal	TCA & glyoxylate cycle		134.1	109.54	121.82	197.92	235.38	272.06	235.12	5.82	6.92	8.5	7.08	165.52	235.67	194.09	198.427	270.42	330.09	355.91	318.807	16.12	21.92	12.69	16.91	205.81	200.54	285.07	230.473	367.69	318.43	323.53	336.55	14.57	27.75	21.16	126.38	139.97	161.34	142.563	209.05	290.59	249.82	53.11	44.33	57.14
NRRL3_3739	sugar_catabolism	mcsA	2-methylcitrate synthase, component of the methyl citric acid cycle	TCA & glyoxylate cycle		73.37	74.8	74.085	97.47	67.11	115.24	93.2733	28.88	26.69	28.28	27.95	83.21	93.28	91.57	89.3533	122.97	107.97	125.52	118.82	23.6	31.44	21.65	25.5633	106.95	98.48	106.96	104.13	95.33	89.2	88.98	91.17	32.04	33.37	32.705	71.87	81.03	80.13	77.6767	84.31	94.24	89.275	92.14	88.2	86.83
NRRL3_3819	sugar_catabolism	-	-	TCA & glyoxylate cycle		64.3	65.9	65.1	58.79	42.36	72.39	57.8467	44.08	49.14	63.61	52.2767	48.04	51.62	54.73	51.4633	58.68	50.19	60.21	56.36	38.91	30.73	46.93	38.8567	51.14	57.45	56.68	55.09	48.71	54.36	42.61	48.56	56.22	50.68	53.45	52.24	53.48	60.98	55.5667	58.44	57.01	57.725	40.07	47.92	40.31
NRRL3_3933	sugar_catabolism	-	-	PCP		82.88	59.69	71.285	13.76	10.06	17.92	13.9133	8.83	9.93	9.48	9.41333	58.38	58.9	70.81	62.6967	17.42	13.29	12.5	14.4033	10.2	7.56	7.5	8.42	56.18	69.14	68.16	64.4933	24.77	24.23	23.72	24.24	11.07	10.89	10.98	60.04	55.38	58.92	58.1133	21.95	18.04	19.995	10.15	10.32	10.02
NRRL3_4177	sugar_catabolism	rbkA	ribokinase-like protein	PPP		34.13	40.08	37.105	30.14	38.57	31.86	33.5233	22.23	21.84	20.39	21.4867	32.36	31.85	33.88	32.6967	28.55	33.35	34.37	32.09	20.47	21.35	20.79	20.87	28.19	28.14	29.63	28.6533	12.97	10.88	13.13	12.3267	25.56	28.45	27.005	29.11	31.18	30.59	30.2933	25.43	27.92	26.675	12.55	14.89	13.04
NRRL3_4193	sugar_catabolism	-	-	TCA & glyoxylate cycle		43.35	42.34	42.845	28.27	17.44	27.42	24.3767	3.41	4.5	3.66	3.85667	45.09	41.05	41.26	42.4667	34.7	26.58	35.27	32.1833	2.96	3.72	3.24	3.30667	38.93	41.24	39.38	39.85	13.26	11.1	10.87	11.7433	7.4	6.46	6.93	30.12	32.87	23.94	28.9767	22.62	21.34	21.98	5.2	4.37	4.42
NRRL3_4395	sugar_catabolism	mdh1	malate dehydrogenase, mitochondrial	TCA & glyoxylate cycle		210.37	228.39	219.38	498.33	664.24	624.64	595.737	272.38	282.3	298.63	284.437	252.59	270.67	239.88	254.38	482.28	749.8	566.43	599.503	339.45	434.05	299.14	357.547	216.53	209.53	230.9	218.987	169.34	152.53	167.99	163.287	368.27	370.44	369.355	258.86	260.74	240.36	253.32	355.4	411.48	383.44	271.07	217.42	267.41
NRRL3_4398	sugar_catabolism	-	-	TCA & glyoxylate cycle		78.21	78.95	78.58	139.12	233.93	129.91	167.653	181.81	164.46	161.45	169.24	98.65	105.87	90.54	98.3533	136.03	213.27	158.92	169.407	227.18	257.17	205.68	230.01	97.5	98.51	101.63	99.2133	82.57	77.03	95.6	85.0667	185.87	198.92	192.395	111.87	92.48	98.12	100.823	128.04	139.18	133.61	150.18	133.02	151.25
NRRL3_4471	sugar_catabolism	xkiA	D-xylulokinase	PCP		130.09	100.57	115.33	145.6	251.88	147.91	181.797	93.05	94.91	85.21	91.0567	199.28	203.37	175.37	192.673	172.27	292.81	227.56	230.88	41.13	43.18	44.24	42.85	9.75	10.56	9.24	9.85	12.59	14.35	14.57	13.8367	68.08	67.54	67.81	116.9	102.79	116.83	112.173	96.42	125.76	111.09	29.22	28.18	29.84
NRRL3_4473	sugar_catabolism	talB	transaldolase	PPP		17.92	18.2	18.06	32.75	43.78	33.79	36.7733	96.86	100.76	94.69	97.4367	3	4.19	2.76	3.31667	4.7	4.57	6.09	5.12	6.13	5.41	6.81	6.11667	21.63	22.71	25.32	23.22	37.31	35.26	28.9	33.8233	136.96	135.03	135.995	15.69	13.87	17.3	15.62	27.96	25.99	26.975	25.68	29.25	30.95
NRRL3_4474	sugar_catabolism	-	succinate dehydrogenase	TCA & glyoxylate cycle		251.64	244.76	248.2	406.03	458.63	363.04	409.233	222.28	215.66	238.82	225.587	284.39	312.5	244.67	280.52	389.03	456.24	425.42	423.563	264.8	325.28	216	268.693	292.48	271.18	279.63	281.097	157.43	132.23	139.18	142.947	229.89	272.46	251.175	259.46	271.49	221.75	250.9	310.84	355.77	333.305	196.06	170.95	182.2
NRRL3_4510	sugar_catabolism	LxrB	L-xylulose reductase	PCP		308.28	325.13	316.705	183.11	146.4	153.46	160.99	49.52	42.62	48.85	46.9967	287.35	276.73	326.24	296.773	180.51	192.82	198.13	190.487	37.08	33.35	37	35.81	236.31	248.38	257.89	247.527	47.06	42.85	51.45	47.12	88.04	83.15	85.595	257.63	232.24	262.4	250.757	129.63	135	132.315	28.65	27.96	27.26
NRRL3_4528	sugar_catabolism	talA	transaldolase	PPP		503.32	505.03	504.175	1848.23	2273.98	1762.1	1961.44	537.06	541.3	633.44	570.6	434.57	497.4	507.91	479.96	1345.18	2182.29	1829.04	1785.5	499.37	458.47	534.22	497.353	234.59	280.04	301.26	271.963	212.52	192.3	209.19	204.67	718.09	713.8	715.945	397.39	407	502.21	435.533	1044.16	1171.03	1107.6	284.45	299.62	299.33
NRRL3_4756	sugar_catabolism	lpd1	dihydrolipoyl dehydrogenase, precursor	TCA & glyoxylate cycle		127.21	114.25	120.73	181.28	214.72	199.88	198.627	157.79	142.28	143.18	147.75	130.25	128.03	118.75	125.677	176.03	229.13	207.51	204.223	186.58	223.64	176.13	195.45	124.63	125.23	122.62	124.16	103.72	96.24	107.94	102.633	174.3	185.32	179.81	133.42	127.44	131.59	130.817	148.61	176.02	162.315	179.12	159.89	180.39
NRRL3_4921	sugar_catabolism	pkiA	pyruvate kinase	glycolysis		112.32	115.77	114.045	173.89	250.63	182.82	202.447	367.22	286.54	270.62	308.127	135.48	147.79	148.91	144.06	166.66	238.98	190.61	198.75	397.71	452.26	387.43	412.467	91.62	104.18	106.88	100.893	134.86	131.63	161.72	142.737	338.53	346.04	342.285	138.8	135.45	165.41	146.553	175.67	197.73	186.7	335.43	329.66	311.86
NRRL3_4943	sugar_catabolism	-	-	TCA & glyoxylate cycle		14.34	15.64	14.99	15.13	16.99	11.93	14.6833	19.89	19.34	17.69	18.9733	18	14.66	14.58	15.7467	17.44	11.3	14.11	14.2833	20.15	18.37	21.42	19.98	19.31	18.35	15.76	17.8067	14.1	11.22	15.72	13.68	16.76	20.83	18.795	17.06	20.69	17.26	18.3367	15.11	11.44	13.275	18.77	14.35	18.76
NRRL3_4970	sugar_catabolism	pda1	pyruvate dehydrogenase complex, alpha subunit E1	TCA & glyoxylate cycle		70.73	70.22	70.475	103.87	162.88	129.82	132.19	117.19	117.42	121.26	118.623	84.45	95.41	80.97	86.9433	108.29	166.89	128.1	134.427	162.3	216.93	125.87	168.367	88.05	83.67	94.69	88.8033	59.75	53.21	73.57	62.1767	143.01	161.16	152.085	100.81	100.5	89.91	97.0733	95.61	104.47	100.04	124.93	99.75	136.03
NRRL3_5038	sugar_catabolism	-	-	PCP/D-galactose		63.98	52.1	58.04	69.52	56.72	69.81	65.35	46.22	51	57.61	51.61	64.5	54.18	56.47	58.3833	71.43	61.35	71.8	68.1933	47.21	37.41	54.47	46.3633	65.16	61.49	53.98	60.21	64.18	64.12	60.26	62.8533	55.46	49.06	52.26	63.72	64.16	62.01	63.2967	70.82	70.34	70.58	54.53	56.8	59.17
NRRL3_5100	sugar_catabolism	hxkA	hexokinase	glycolysis/D-mannose		24.75	25.28	25.015	72.68	85.66	82.08	80.14	94.68	79.83	86.17	86.8933	25.19	24.97	27.16	25.7733	68.17	97.99	81.91	82.69	101.62	117.82	105.46	108.3	23.83	26.7	26.6	25.71	52.22	48.54	55.07	51.9433	93.29	92.88	93.085	25.88	29.7	29.12	28.2333	68.61	76.35	72.48	69.26	63.18	63.91
NRRL3_5239	sugar_catabolism	-	succinate dehydrogenase [ubiquinone] flavoprotein subunit, mitochondrial	TCA & glyoxylate cycle		162.09	138.96	150.525	263.72	342.48	319.93	308.71	148.23	133.29	124.9	135.473	172.51	192.04	161.12	175.223	258.61	350.85	306.11	305.19	161.8	210.15	145.9	172.617	184.57	198.09	187.83	190.163	96.48	80.56	89.45	88.83	172.85	179.88	176.365	187.69	166.37	184.04	179.367	212.96	245.12	229.04	144.07	123	123.04
NRRL3_5263	sugar_catabolism	-	isocitrate dehydrogenase [NADP]	TCA & glyoxylate cycle		83.18	83.59	83.385	252.87	297.4	287.1	279.123	91.4	83.75	77.58	84.2433	77.12	81.4	77.87	78.7967	236.65	331.18	277.41	281.747	100.89	102.21	90.36	97.82	75.96	84.1	88.45	82.8367	85.68	75.07	71.51	77.42	121.58	120.58	121.08	74.92	80.51	88.37	81.2667	172.02	187.64	179.83	105.53	104.86	109.71
NRRL3_5283	sugar_catabolism	gsdA	glucose-6-phosphate 1-dehydrogenase	PPP		93.76	92	92.88	346	430.48	317.43	364.637	191.51	156.09	164.02	170.54	96.61	104.31	110.46	103.793	289.53	404.48	332.06	342.023	149.04	146.91	162.08	152.677	52.78	61.21	67.09	60.36	77.95	72.31	70.64	73.6333	244.49	240.77	242.63	76.81	77.61	92.84	82.42	259.23	289.41	274.32	100.26	101.46	95.71
NRRL3_5302	sugar_catabolism	-	-	TCA & glyoxylate cycle		14.1	16.81	15.455	27.38	27.5	25.55	26.81	31.98	31.06	30.85	31.2967	16.04	14.75	15.15	15.3133	21.4	29.93	26.01	25.78	41.6	43.81	38.44	41.2833	15.9	17.7	18.78	17.46	17.2	10.98	16.36	14.8467	28.11	32.52	30.315	16.6	16.36	16	16.32	21.2	20.08	20.64	25.06	26.83	35.86
NRRL3_5343	sugar_catabolism	-	-	D-galactose		82.63	86.24	84.435	19.15	23.19	22.43	21.59	65.14	70.32	81.43	72.2967	105.03	105.52	109.53	106.693	24.08	24.68	25.14	24.6333	61.79	67.51	72.03	67.11	101.5	94.67	102.2	99.4567	36	40.55	44.57	40.3733	42.61	53.82	48.215	113.13	98.66	108.21	106.667	23.66	24.87	24.265	39.44	45.03	33.81
NRRL3_547	sugar_catabolism	citA	citrate synthase	TCA & glyoxylate cycle		91.8	87.94	89.87	296.25	412.36	301.13	336.58	215.84	198.83	173.57	196.08	126.7	148.03	122.64	132.457	283.6	436.82	359.78	360.067	262.78	310.93	235.37	269.693	122.74	109.67	133.18	121.863	126.09	111.88	136.1	124.69	262.54	268.48	265.51	131.36	112.1	118.56	120.673	209.28	251.63	230.455	243.06	205.19	246.92
NRRL3_5510	sugar_catabolism	-	-	D-galactose		3070.19	3315.1	3192.64	4203.62	2734.75	2991.99	3310.12	378.25	433.67	363.89	391.937	3102.56	3290.32	3302.93	3231.94	3917.26	3027.51	3626.4	3523.72	344.89	354.25	331.74	343.627	1318.81	1298.58	1319.99	1312.46	659.5	632.79	649.26	647.183	538.9	438.87	488.885	2982.63	3125.15	2921.73	3009.84	4433.5	4329.18	4381.34	527	535.67	500.33
NRRL3_5547	sugar_catabolism	-	NAD-dependent epimerase/dehydratase domain-containing protein	D-galactose		33.61	34.41	34.01	102.74	156.98	99.13	119.617	23.55	21.27	26.17	23.6633	29.14	32.02	32.37	31.1767	63.99	152.58	94.64	103.737	26.47	18.78	26.07	23.7733	29.66	32.16	32.38	31.4	37.94	36.79	32.63	35.7867	36.31	27.75	32.03	31.03	28.47	30.75	30.0833	51.9	55.31	53.605	40.95	42.39	48.77
NRRL3_5649	sugar_catabolism	gaaC	2-keto-3-deoxy-L-galactonate aldolase GaaC	D-galacturonic acid		435.32	411.24	423.28	2897.61	2350.8	2251.04	2499.82	258.47	298.02	326.02	294.17	459.11	466.4	455.29	460.267	2787.15	2651.49	2687.94	2708.86	151.64	153.06	158.88	154.527	272.75	280.82	274.94	276.17	234.39	214.78	218.23	222.467	589.39	623.12	606.255	294.96	334.91	274.1	301.323	2245.86	2413.46	2329.66	318.88	318.56	340.14
NRRL3_5650	sugar_catabolism	gaaA	D-galacturonic acid reductase	D-galacturonic acid		277.42	253.97	265.695	1888.03	1614.36	1748.38	1750.26	226.8	216.51	208.61	217.307	325.25	310.34	320.74	318.777	1798.17	1645.04	1625.85	1689.69	98.87	79.5	109.57	95.98	189.08	206.44	194.21	196.577	163.01	161.74	172.34	165.697	412.58	408.29	410.435	207.5	215.85	202.54	208.63	1576.43	1763.7	1670.07	234.62	253.42	221.57
NRRL3_5655	sugar_catabolism	pgmB	phosphoglucomutase	D-galactose		110.95	133.77	122.36	177.99	147.31	199.35	174.883	224.64	223.1	236.32	228.02	92.12	108.75	113.26	104.71	173.71	188.2	194.68	185.53	300.98	351.82	300.62	317.807	101.29	110.9	116.01	109.4	125.54	107.6	132.6	121.913	222.03	190.6	206.315	103.2	104.67	114.98	107.617	168.16	184.71	176.435	211.87	213.28	201.05
NRRL3_5672	sugar_catabolism	fbaA	fructose-bisphosphate aldolase	glycolysis		311.08	311.83	311.455	1189.31	1429.49	1256.58	1291.79	409.14	396.07	475.75	426.987	262.57	284.74	282.96	276.757	1048.17	1356.29	1273.49	1225.98	490.73	487.73	529.54	502.667	251.87	271.08	277.74	266.897	664.34	642.26	583.84	630.147	563.73	516.01	539.87	234.59	264.74	309.04	269.457	1051.73	1132.7	1092.22	413.83	443.61	388.65
NRRL3_5826	sugar_catabolism	-	-	TCA & glyoxylate cycle		20.51	17.95	19.23	16.45	14.86	18.68	16.6633	12.21	13.49	13.33	13.01	17.84	17.87	18.36	18.0233	16.86	15.9	15.76	16.1733	12.92	12.6	15.13	13.55	20.58	21.29	21.5	21.1233	26.54	23.26	27.52	25.7733	11.98	12.37	12.175	17.28	21.82	22.84	20.6467	21.06	18.43	19.745	15.61	16.58	16.09
NRRL3_588	sugar_catabolism	rbtA	FGGY carbohydrate kinase family protein	PPP		44.24	49.97	47.105	38.45	36.07	34.58	36.3667	105.5	101.72	96.19	101.137	46.66	49.05	49.39	48.3667	35.42	34.02	41.26	36.9	107.5	107.7	109.4	108.2	47.44	46.48	51.07	48.33	39.38	41.43	44.74	41.85	81.36	75.83	78.595	46.09	43.78	49.71	46.5267	47.15	46.79	46.97	101.55	109.31	96.29
NRRL3_5970	sugar_catabolism	galT	galactose-1-phosphate uridylyltransferase	D-galactose		62.41	67.54	64.975	167.13	244.18	198.7	203.337	68.99	70.22	76.26	71.8233	58.9	72.41	82.92	71.41	162.21	243.06	197.77	201.013	43.85	43.98	47.3	45.0433	11.8	13.83	19.16	14.93	91.45	87.53	90.59	89.8567	78.59	77.11	77.85	56.87	60.13	73.12	63.3733	124.31	141.07	132.69	78.49	87.45	87.29
NRRL3_6024	sugar_catabolism	rpiB	ribose-5-phosphate isomerase	PPP		2871.17	3120.18	2995.68	7417.68	6801.05	9310.67	7843.13	1647.48	1931.79	2619.13	2066.13	2635.25	2686.17	2856.24	2725.89	7963.03	6983.8	7636.12	7527.65	1987.69	1793.43	1989.82	1923.65	3142.42	3210.46	3112.67	3155.18	1738.92	1714.81	1582.08	1678.6	2665.06	2669.44	2667.25	2382.93	2603.56	2544.11	2510.2	5484.53	5784.31	5634.42	1410.44	1574.33	1468.93
NRRL3_6025	sugar_catabolism	-	triosephosphate isomerase-like protein	glycolysis		194.77	196.51	195.64	178.99	200.72	309.44	229.717	126.62	141.79	153.43	140.613	181.31	194.9	190.08	188.763	198.24	181.25	200.94	193.477	143.14	144.33	141.14	142.87	194.28	213.12	204.05	203.817	152.18	153.14	160.27	155.197	155.94	145.02	150.48	175.46	180.86	178.9	178.407	212.1	218.92	215.51	142.93	143.98	138.01
NRRL3_603	sugar_catabolism	-	-	TCA & glyoxylate cycle		132.78	129.13	130.955	160.93	217.07	172	183.333	165.22	148.23	134.78	149.41	161.85	165.18	151.25	159.427	159.16	203.02	172.2	178.127	176.47	193.15	169.75	179.79	146.05	131.8	138.89	138.913	104.31	108.66	116.89	109.953	183.6	182.69	183.145	171.62	141.53	141.09	151.413	132.31	155.43	143.87	162.47	156.44	143.04
NRRL3_6354	sugar_catabolism	oahA	oxaloacetate acetylhydrolase	TCA & glyoxylate cycle		5156.15	5535.64	5345.9	611.07	1269.31	580.01	820.13	675.54	443.91	693.53	604.327	4153.51	3828.75	4374.18	4118.81	796.49	1547.34	898.7	1080.84	200.04	243.31	165.71	203.02	3311.5	4182.57	3529.78	3674.62	1228.48	1129.71	777.75	1045.31	1360.96	1440.15	1400.56	4968.07	5454.25	5829.54	5417.29	729.93	918.66	824.295	16.82	16.04	15.14
NRRL3_6411	sugar_catabolism	-	-	D-galactose		90.9	102.62	96.76	43.71	41.92	51.63	45.7533	51.4	50.71	47.13	49.7467	85.39	86.59	94.92	88.9667	42.73	53.97	51.52	49.4067	66.33	64.11	65.79	65.41	101.08	126.26	113.03	113.457	51.37	46.14	52.34	49.95	55.03	60.71	57.87	93.72	101.37	102.56	99.2167	46.51	43.98	45.245	45.96	47.64	49.14
NRRL3_6528	sugar_catabolism	-	-	TCA & glyoxylate cycle		63.22	66.94	65.08	103.93	134.91	134.36	124.4	108.77	114.15	111.64	111.52	67.91	70.01	66.14	68.02	104.93	139.93	115.98	120.28	133.87	158.96	118.62	137.15	76.97	68.63	73.09	72.8967	67.74	58.85	76.34	67.6433	125.56	126.24	125.9	76.68	79.48	65.22	73.7933	79.72	96.55	88.135	125.98	108.75	126.16
NRRL3_6773	sugar_catabolism	-	-	TCA & glyoxylate cycle		620.5	596.22	608.36	642.59	485.14	847.29	658.34	236.06	233.49	200.85	223.467	758.13	864.16	842.28	821.523	680.78	590.15	763.98	678.303	204.75	221.74	208.64	211.71	808.85	855.36	987.1	883.77	416.81	395.74	361.36	391.303	255.98	267.59	261.785	679.67	642.77	766.52	696.32	582.63	677.66	630.145	299.06	296.53	269.94
NRRL3_6849	sugar_catabolism	-	phosphoglycerate mutase	glycolysis		8.62	7.69	8.155	17.18	32.97	16.34	22.1633	5.95	4.85	4.97	5.25667	8.66	7.08	9.62	8.45333	13.86	25.77	13.68	17.77	6.95	7.55	7.6	7.36667	7.34	9.47	6.44	7.75	10.35	8.98	9.7	9.67667	11.41	16.82	14.115	7.31	7.83	10.85	8.66333	10.06	8.31	9.185	7.54	7.43	11.22
NRRL3_6865	sugar_catabolism	-	-	TCA & glyoxylate cycle		2.01	1.35	1.68	1.82	1.12	1.98	1.64	2.73	2.05	2.22	2.33333	2.17	1.6	1.81	1.86	1.86	1.44	1.55	1.61667	2.34	2.24	1.27	1.95	2.13	1.95	1.81	1.96333	1.69	1.49	1.47	1.55	1.18	1.13	1.155	2.28	2.54	1.86	2.22667	1.78	1.71	1.745	2.7	2.85	2.34
NRRL3_6888	sugar_catabolism	-	glucose-6-phosphate isomerase	glycolysis		109.14	126.87	118.005	596.23	894.91	592.69	694.61	296.94	271	321.55	296.497	92.35	109.45	112.59	104.797	410.76	634.1	525.26	523.373	188.85	194.79	208.6	197.413	75.81	76.67	90.44	80.9733	141.65	138.29	135.03	138.323	326.76	336.75	331.755	103.11	102.41	134.59	113.37	396.54	482.98	439.76	168.31	180.29	139.94
NRRL3_6890	sugar_catabolism	gaaB	L-galactonate dehydratase	D-galacturonic acid		399.26	375.5	387.38	4182.37	4573.82	4487.19	4414.46	291.57	297.3	332.7	307.19	411.3	417.84	406.59	411.91	4147.5	4305.58	4197.79	4216.96	131.69	154.98	157.6	148.09	258.13	265.49	255	259.54	232.33	213.34	218.28	221.317	747.61	820.18	783.895	287.81	298.93	270	285.58	3195.17	3771.64	3483.4	235.39	223.77	219.46
NRRL3_6930	sugar_catabolism	-	D-galacturonate reductase	D-galacturonic acid		196.8	282.91	239.855	255.61	234.61	264.63	251.617	158.62	150.07	151.39	153.36	211.78	209.48	303.61	241.623	200.97	202.1	196.34	199.803	87.32	78.28	89.32	84.9733	165.42	188.25	223.34	192.337	34.93	34.65	42.58	37.3867	220.5	249.5	235	186.66	187.81	240.94	205.137	182.76	150.98	166.87	122.82	137.87	131.65
NRRL3_6978	sugar_catabolism	galK	galactokinase	D-galactose		107.79	108.37	108.08	155.85	167.59	147.97	157.137	96.97	96.73	97.17	96.9567	83.69	91.89	97.04	90.8733	117.58	155.81	138.38	137.257	77.93	73.94	74.79	75.5533	44.51	50.23	54.26	49.6667	81.71	73.44	80.58	78.5767	106.49	92.43	99.46	94.74	106.81	113.38	104.977	140.04	137.36	138.7	80.02	82.13	80.47
NRRL3_7072	sugar_catabolism	pgmA	2,3-bisphosphoglycerate-independent phosphoglycerate mutase	glycolysis		54.66	68.65	61.655	139.12	213.1	193.06	181.76	111.67	100.87	121.3	111.28	49.73	57.16	59.51	55.4667	113.24	195.74	156.54	155.173	142.77	147.15	143.41	144.443	42.08	46.97	50.85	46.6333	61.34	51.71	57.69	56.9133	126.71	150.14	138.425	48.01	48.94	69.39	55.4467	94.34	105.95	100.145	78.39	81.62	74.28
NRRL3_7271	sugar_catabolism	gpdA	glyceraldehyde-3-phosphate dehydrogenase	glycolysis		210.32	232.92	221.62	1212.32	1463.84	1134.91	1270.36	1147.88	1042.58	1254.68	1148.38	213.5	229.33	232.95	225.26	903.66	1403.48	1176.48	1161.21	1816.53	1865.76	1836.86	1839.72	228.31	235.21	257.81	240.443	962.69	890.16	915.63	922.827	1166.84	1235.68	1201.26	219.26	250.93	294.69	254.96	902.14	975.74	938.94	1070.5	1103.97	984.29
NRRL3_7282	sugar_catabolism	-	-	PCP/D-galactose		6.26	5.12	5.69	5.24	4.55	5.55	5.11333	11.75	12.39	11.62	11.92	4.5	3.91	3.76	4.05667	6.46	6.59	5.67	6.24	14.29	12.68	18.29	15.0867	5.17	7.49	4.99	5.88333	10.52	11.11	5.42	9.01667	18.65	17.59	18.12	5.86	4.48	5.13	5.15667	12.22	10.21	11.215	16.29	18.45	15.88
NRRL3_7283	sugar_catabolism	ladB	galactitol dehydrogenase	PCP/D-galactose		13.21	12.84	13.025	15.04	3.95	17.39	12.1267	12.13	11.18	13.33	12.2133	10.03	10.55	9.79	10.1233	16.42	10.28	9.76	12.1533	14.1	13.84	11.86	13.2667	12.88	12.31	12.69	12.6267	40.55	42.16	52.47	45.06	22.07	17.85	19.96	12.56	12.35	13.61	12.84	22.67	18.75	20.71	23.71	23.2	20.95
NRRL3_7289	sugar_catabolism	xhrA	L-xylo-3-hexulose reductase	D-galactose		1.32	0.87	1.095	1.82	1.29	1.08	1.39667	1.13	1.35	1.31	1.26333	0.36	1.15	1.25	0.92	1.37	0.91	1.25	1.17667	1.61	0.45	1.82	1.29333	1.32	1.23	1.17	1.24	0.83	1.7	2.71	1.74667	2.54	1.97	2.255	1.28	1.21	1.57	1.35333	0.91	0.87	0.89	1.79	0.56	0.23
NRRL3_7795	sugar_catabolism	acuA	acetyl-coenzyme A synthetase	TCA & glyoxylate cycle		1496.84	1475.34	1486.09	497.17	452.08	478.43	475.893	585.37	573.63	536.91	565.303	1357.84	1416.68	1425.66	1400.06	510.66	548.68	541.68	533.673	498.68	508.35	507.07	504.7	1340.86	1481.31	1467.47	1429.88	1043.99	960.48	971.69	992.053	512.66	511.62	512.14	1349.38	1339.34	1467.73	1385.48	517.69	562.99	540.34	736.59	707.93	652.38
NRRL3_7819	sugar_catabolism	-	fructose-1,6-bisphosphatase	glycolysis		269.56	273.01	271.285	337.23	475.54	643.82	485.53	76.72	108.7	132.51	105.977	199.76	205.58	219.14	208.16	307.81	345.44	433.69	362.313	99.48	109.35	118.79	109.207	280.8	294.89	299.09	291.593	460.18	438.55	413.25	437.327	110.72	124.29	117.505	221.51	243.05	290.38	251.647	320.48	362.03	341.255	171.46	180.65	165.98
NRRL3_7837	sugar_catabolism	-	-	D-mannose		166.56	145.96	156.26	185.71	176.38	191.06	184.383	191.63	177.09	169.09	179.27	174.28	190.91	156.12	173.77	164.89	186.97	177.92	176.593	226.39	224.55	207.14	219.36	154.29	143.19	169.31	155.597	137.58	141.35	147.29	142.073	196.33	171.65	183.99	172.64	164.68	155.69	164.337	163.18	182.33	172.755	227.56	233.2	204.08
NRRL3_7842	sugar_catabolism	-	glycerol kinase	glycerol		115.17	93.35	104.26	358.62	239.87	282.95	293.813	144.35	143.08	148.05	145.16	120.55	120.24	104.82	115.203	345.44	327.5	347.63	340.19	98.68	100.99	115.89	105.187	112.36	111.87	99.31	107.847	156.61	158.94	149.11	154.887	145.92	126.1	136.01	107.86	108.4	108.37	108.21	377.73	364.21	370.97	177.43	177.03	146.72
NRRL3_7854	sugar_catabolism	-	2-oxoglutarate dehydrogenase, mitochondrial	TCA & glyoxylate cycle		60.37	49.29	54.83	95.89	118.91	101.31	105.37	119.67	102.23	97.75	106.55	65.51	73.65	60.95	66.7033	96.46	125.67	116.02	112.717	139.63	163.01	123.3	141.98	63.15	64.98	68.01	65.38	81.78	72.69	86.69	80.3867	114.67	120.01	117.34	71.12	63.55	65.65	66.7733	90.99	105.22	98.105	127.59	114.05	108.72
NRRL3_8012	sugar_catabolism	-	D-galactonate dehydratase	D-galactose		40.73	37.57	39.15	219.98	98.48	194.14	170.867	40.52	56.9	44.88	47.4333	44.07	41.37	41.56	42.3333	242.61	133.7	191.24	189.183	20.03	17.37	21.26	19.5533	47.56	51.58	53.2	50.78	55.63	54.52	46.57	52.24	51.3	51.43	51.365	32.89	34.78	31.91	33.1933	203.91	205.6	204.755	44.45	44.25	37.53
NRRL3_8020	sugar_catabolism	-	-	PCP		222.85	225.88	224.365	189.04	124.72	186.85	166.87	136.75	134.27	110.23	127.083	188	187.22	220.91	198.71	194.45	140.73	171.58	168.92	127.2	88.76	117.54	111.167	214.84	226.11	224.84	221.93	220.68	222.79	216.33	219.933	138.2	127.72	132.96	213.46	215.57	237.14	222.057	244.73	221.26	232.995	129.02	136.87	128.63
NRRL3_8073	sugar_catabolism	pyc	pyruvate carboxylase/glutathione synthase	TCA & glyoxylate cycle		283.34	258.58	270.96	329.73	468.84	374.52	391.03	220.03	178.82	201.2	200.017	257.23	305.17	261.71	274.703	322.71	580.43	434.67	445.937	217.09	280.13	182.06	226.427	150.87	184.79	187.28	174.313	198.74	155.99	153.41	169.38	280.69	309.66	295.175	267.88	276.09	305.8	283.257	327.75	348.76	338.255	228.76	194.29	192.32
NRRL3_8407	sugar_catabolism	-	-	PCP		100.88	119.82	110.35	101.11	56.95	72.65	76.9033	75.19	72.67	74.06	73.9733	90.34	94.97	104.66	96.6567	97.76	60.89	64.16	74.27	66.05	55.64	66.32	62.67	101.19	104.23	107.41	104.277	121.45	121.22	106.66	116.443	68.55	61.22	64.885	75.3	91.16	102.46	89.64	132.32	114.31	123.315	63.32	65.64	63.28
NRRL3_8691	sugar_catabolism	-	-	D-galactose		75.47	80.79	78.13	88.09	83.13	74.51	81.91	48.16	55.69	49.99	51.28	79.82	79.74	77.49	79.0167	93.05	84.36	72.6	83.3367	56.31	48.55	60.82	55.2267	76.72	73.25	79.38	76.45	39.54	38.37	33.91	37.2733	63.51	58.85	61.18	70.06	74.45	75.13	73.2133	78.32	75.85	77.085	40.16	45.61	43.79
NRRL3_8821	sugar_catabolism	-	-	PCP		5.56	5.98	5.77	13.25	7.22	11.81	10.76	16.34	23.11	23.59	21.0133	4.38	3.87	3.5	3.91667	14.68	10.24	12.14	12.3533	26.22	24.56	24.62	25.1333	6.66	7.85	6.08	6.86333	56.14	53.12	63.69	57.65	16.99	13.73	15.36	6.14	6.17	3.55	5.28667	26.72	19.87	23.295	54.77	53.56	51.34
NRRL3_8837	sugar_catabolism	-	L-rhamnose-1-dehydrogenase	L-rhamnose		35.6	34.49	35.045	13.86	16.19	19.5	16.5167	11.82	11.24	15.31	12.79	26.95	32.2	37.24	32.13	17.39	11.82	15.35	14.8533	11.38	10.74	13.69	11.9367	32.48	33.94	31.97	32.7967	20.27	20.72	24.34	21.7767	10.71	8.81	9.76	24.82	26.9	30.95	27.5567	15.78	17.94	16.86	11.73	15.18	11.77
NRRL3_8838	sugar_catabolism	-	fructose-bisphosphate aldolase	glycolysis		7.93	8.36	8.145	15.65	11.57	15.49	14.2367	2.31	2.57	2.36	2.41333	8.85	9.11	9.96	9.30667	14.06	16.42	13.68	14.72	1.19	1.71	1.47	1.45667	8.4	9.22	11.08	9.56667	5.84	6.11	6.65	6.2	5.48	2.76	4.12	7.02	7.33	10.48	8.27667	9.9	10.44	10.17	3.86	2.85	4.09
NRRL3_8839	sugar_catabolism	-	-	D-galactose		21.2	23.34	22.27	36.86	34.82	38.25	36.6433	6.83	6.58	6.42	6.61	18.53	21.74	20.97	20.4133	32.18	34.96	29.9	32.3467	4.7	4.82	5.62	5.04667	19.91	21.36	24.82	22.03	10.86	10.34	7.03	9.41	9.53	9.32	9.425	18.48	19.34	20.85	19.5567	18.94	21.9	20.42	5.79	7.86	7.11
NRRL3_8886	sugar_catabolism	-	-	TCA & glyoxylate cycle		39.52	38.13	38.825	23.08	20.83	24.82	22.91	11.72	12.59	12.94	12.4167	47.09	52.17	41.86	47.04	30.08	24.07	21.4	25.1833	9.55	11.3	10.8	10.55	41.79	39.02	49.13	43.3133	11.62	10.64	10.04	10.7667	20.35	15.37	17.86	34.85	30.58	39.29	34.9067	22.01	23.01	22.51	9.84	9.9	7.06
NRRL3_895	sugar_catabolism	-	dihydroxyacetone synthase	PPP		9.32	9.11	9.215	8.02	6.47	6.35	6.94667	10.91	10.86	10.15	10.64	7.7	8.78	7.36	7.94667	7.24	4.63	5.65	5.84	9.57	9.8	8.89	9.42	9.68	10.49	9.95	10.04	7.43	8.91	7.41	7.91667	11.36	11.59	11.475	9.67	9.2	9.59	9.48667	10.61	10.09	10.35	13.24	14.16	11.57
NRRL3_896	sugar_catabolism	-	-	PCP		84.77	95.39	90.08	57.92	35.93	41.06	44.97	44.98	47.39	45.61	45.9933	76.42	73.77	84.3	78.1633	51.71	35.16	43.4	43.4233	45.17	45.31	43.69	44.7233	90.69	80.9	86.62	86.07	55.27	58.14	51.52	54.9767	49.75	44.78	47.265	79.42	86.5	87.69	84.5367	63.2	55.69	59.445	47.59	52.8	45.23
NRRL3_9204	sugar_catabolism	xdhA	xylitol dehydrogenase	PCP		382.8	404.48	393.64	569.74	769.33	532.22	623.763	313.89	337.57	342.2	331.22	732.94	737.13	819.87	763.313	1743.44	2313.02	1900.65	1985.7	120.93	104.01	128.81	117.917	196.49	195.86	207.45	199.933	188.96	192.27	179.32	186.85	508.55	460.42	484.485	390.85	390.17	383.13	388.05	365.1	417.41	391.255	120.78	119.67	115.69
NRRL3_9217	sugar_catabolism	-	dihydrolipoamide S-succinyl transferase	TCA & glyoxylate cycle		149.33	144.81	147.07	207.18	292.61	195	231.597	230.9	213.89	199.97	214.92	167.63	160.08	164.87	164.193	214.44	268.84	210.57	231.283	234.89	215.67	248.07	232.877	167.65	165.49	157.06	163.4	134.76	138.74	139.55	137.683	230.72	242.41	236.565	179.27	162.01	175.11	172.13	173.26	197	185.13	203.22	198.41	201.22
NRRL3_925	sugar_catabolism	galE	UDP-glucose 4-epimerase	D-galactose		141.5	149.52	145.51	205.25	257.93	247.15	236.777	137.82	138.31	147.29	141.14	148.3	158.52	150.96	152.593	198.01	249.19	223.9	223.7	154.06	201.99	141.07	165.707	115.1	114.41	118.95	116.153	71.87	65.86	82.22	73.3167	158.64	179.57	169.105	162.51	151.98	145.83	153.44	166.71	184.51	175.61	104.93	107.19	101.77
NRRL3_9251	sugar_catabolism	-	-	D-galactose		672.97	611.57	642.27	827.01	957.05	827.78	870.613	345.71	385.05	422.93	384.563	306.54	332.21	315.17	317.973	402.29	408.58	394.56	401.81	146.75	141.71	144.79	144.417	150.49	163.08	162.78	158.783	153.12	159.42	127.74	146.76	456.55	436.02	446.285	593.09	595.78	540.66	576.51	753.38	816.6	784.99	133.18	141.16	141.73
NRRL3_966	sugar_catabolism	-	-	TCA & glyoxylate cycle		265.31	240.32	252.815	390.64	432.5	453.9	425.68	196.18	193.45	195.82	195.15	272.94	274.3	245.11	264.117	382.72	494.48	443.12	440.107	238.41	257.66	201.56	232.543	310.16	283.4	287.63	293.73	171.81	157.05	159.12	162.66	233.48	247.72	240.6	288.01	286.05	271.42	281.827	331.44	360	345.72	203.92	186.72	191.89
NRRL3_967	sugar_catabolism	-	fructose-bisphosphate aldolase	glycolysis		11.45	13.2	12.325	83.68	96.51	122.03	100.74	3.53	3.59	7.06	4.72667	12.12	14.09	13.56	13.2567	62.35	123.19	95.02	93.52	6.44	7.07	7.04	6.85	15.42	18.02	18.81	17.4167	20.36	14.27	18.37	17.6667	16.99	16.63	16.81	10.53	12.01	10.07	10.87	36.18	40.99	38.585	15.19	14.6	20.64
NRRL3_968	sugar_catabolism	-	-	PPP		11.5	12	11.75	62.19	78.48	58.56	66.41	11.09	11.88	13.5	12.1567	14.41	12.01	12.61	13.01	42.27	79.44	60.15	60.62	11.5	12.43	11.59	11.84	13.31	13.87	16.71	14.63	8.99	10.46	8.07	9.17333	22.78	18.6	20.69	9.59	12.05	9.39	10.3433	28.42	33.97	31.195	14.44	15.01	13.95
NRRL3_9769	sugar_catabolism	-	-	TCA & glyoxylate cycle		10.6	10.7	10.65	7.21	7.9	6.5	7.20333	12.32	11.24	11.97	11.8433	12.25	9.54	10.69	10.8267	8.34	7.56	5.9	7.26667	9.62	9.15	12.93	10.5667	13.31	11.55	10.62	11.8267	10.98	9.91	10.48	10.4567	7.54	7.81	7.675	11.85	11.89	11.77	11.8367	9.68	7.62	8.65	11.42	13.83	14.28
NRRL3_9880	sugar_catabolism	-	-	PCP		76.83	75.42	76.125	348.7	411.87	298.84	353.137	6.63	5.44	7.6	6.55667	57.52	61.92	73.2	64.2133	273.26	371.98	287.41	310.883	1.85	2.03	3.15	2.34333	17.31	13.56	14.45	15.1067	6.03	6.88	3.69	5.53333	20.26	16.89	18.575	69.24	71.44	59.66	66.78	217.6	240.63	229.115	4.36	5.21	5.73
NRRL3_9951	sugar_catabolism	-	nucleotidyl transferase domain-containing protein	D-mannose		88.9	85.97	87.435	74.39	74.95	71.94	73.76	74.26	72.35	65.94	70.85	90.2	86.94	90.41	89.1833	79.4	82.58	72.59	78.19	79.24	72.08	77.01	76.11	84.32	88.28	83.36	85.32	59.92	58.18	72.02	63.3733	73.11	75.3	74.205	87.88	90.03	89.61	89.1733	68.87	71.15	70.01	73.23	69.21	70.4
NRRL3_9981	sugar_catabolism	-	6-phosphogluconate dehydrogenase	PPP		171.73	200.73	186.23	896.28	1355.47	957.74	1069.83	403.29	394.41	506.07	434.59	151.29	192.48	187.57	177.113	669.89	1267.69	925.37	954.317	417.71	485.87	416.65	440.077	111.41	131.5	158.53	133.813	144.21	132.42	137.53	138.053	672.32	702.96	687.64	138.45	152.74	172.59	154.593	494.43	590.47	542.45	209.72	208.1	207.95
NRRL3_1496	transcription_factor	rhaR	pectin degradation			33.85	40.32	37.085	23.61	11.86	17.31	17.5933	23.3	24.49	23.44	23.7433	29.8	32.45	33.32	31.8567	21.55	10.24	16.64	16.1433	17.94	16.3	17.02	17.0867	28.69	30.44	30.5	29.8767	14.75	15.14	15.09	14.9933	27.93	25.62	26.775	30.25	30.72	31.56	30.8433	33.11	26.29	29.7	36.89	37.28	33.34
NRRL3_3544	transcription_factor	clrA	cellulose degradation			45.62	38.87	42.245	40.47	34.08	25.63	33.3933	49.69	48.39	50.14	49.4067	46.16	44.19	46.2	45.5167	44.6	29.48	31.22	35.1	43.9	36.59	44.49	41.66	46.81	47.53	41.91	45.4167	41.77	49.42	41.93	44.3733	49.31	46.06	47.685	5.11	5.85	6.89	5.95	10.15	8.82	9.485	13.69	16.49	12.94
NRRL3_3593	transcription_factor	inuR	inulin degradation			27.26	27.66	27.46	18.22	14.52	12.69	15.1433	21.99	17.7	18.43	19.3733	23.87	27.99	26.95	26.27	15.19	14.78	15.85	15.2733	18.24	20.27	21	19.8367	27.32	24.12	29.57	27.0033	15.41	19.26	18.07	17.58	21.53	20.78	21.155	27.42	26.12	28.65	27.3967	18.06	18.43	18.245	19.33	21.5	21.06
NRRL3_4034	transcription_factor	xlnR	(hemi-)cellulose degradation			132.76	151.67	142.215	95.78	63.82	96.06	85.22	97.18	105.33	109.67	104.06	0.03	0	0	0.01	0.03	0	0	0.01	0.04	0.13	0.03	0.0666667	131.94	131.54	141.82	135.1	91.63	85.96	86.54	88.0433	95.79	96.86	96.325	122.83	137.91	127.26	129.333	105.96	99.96	102.96	94.12	87.33	82.59
NRRL3_5946	transcription_factor	creA	carbon catabolite repression			68.21	59.69	63.95	96.35	129.81	121.15	115.77	92.87	105.39	91	96.42	73.06	78.37	65	72.1433	102.96	131.92	132.86	122.58	98.24	92.9	73.78	88.3067	50.53	45.5	49.73	48.5867	89.45	80.51	102.63	90.8633	97.98	96.38	97.18	66.67	60.41	73.75	66.9433	106.24	96.6	101.42	83.04	78.67	74.53
NRRL3_7290	transcription_factor	galX	D-Galactose catabolism			8.33	8.55	8.44	5.04	2.74	2.36	3.38	5.32	5.56	4.5	5.12667	8.47	9.07	8.31	8.61667	4.43	3.46	4.45	4.11333	5.15	3.44	4.01	4.2	7.3	7.74	8.18	7.74	6.84	7.5	9.98	8.10667	5.2	4.58	4.89	7.44	7	9.21	7.88333	4.22	5.18	4.7	4.83	5.69	5.3
NRRL3_7564	transcription_factor	araR	hemicellulose and pectin degradation			39.06	44.47	41.765	28.52	26.99	23.77	26.4267	22.75	22.39	21.73	22.29	40.07	44.79	46.88	43.9133	27.81	30.08	29.26	29.05	26.07	24.99	26.93	25.9967	0	0.04	0	0.0133333	0.03	0	0	0.01	0	0	0	38.3	39.05	43.51	40.2867	27.92	27.29	27.605	23.54	24.31	20.3
NRRL3_7701	transcription_factor	amyR	starch degradation			73.86	76.73	75.295	130.22	128.23	111.45	123.3	88.18	76.93	89.9	85.0033	70.72	75.28	76.31	74.1033	121.07	138.72	126.44	128.743	101.34	92.31	110.25	101.3	78.33	75.16	81.45	78.3133	50.09	46.39	38.48	44.9867	67.02	72.17	69.595	65.76	70.66	74.48	70.3	115.16	111.44	113.3	43.44	47.09	45.79
NRRL3_8194	transcription_factor	gaaX	repressor of D-galacturonic acid utilization			97.89	82.91	90.4	612	491.89	665.38	589.757	101.18	106.85	100.45	102.827	106.17	99.39	94.64	100.067	697.34	576.46	637.16	636.987	84.58	102.13	78.65	88.4533	56.84	52.92	49.06	52.94	114.44	104.69	99.06	106.063	234.57	241.41	237.99	76.96	74.53	67.55	73.0133	574.22	553.08	563.65	249.91	232.33	240.7
NRRL3_8195	transcription_factor	gaaR	pectin degradation			104.85	103.33	104.09	121.01	80.23	114.04	105.093	68.82	77.83	79.67	75.44	104.54	118.53	104.52	109.197	123.54	102.92	110.04	112.167	58.94	67.79	51.44	59.39	67.12	65.85	67.64	66.87	90.13	80.62	75.77	82.1733	78.34	71.22	74.78	72.16	86.11	65.54	74.6033	111.74	104.36	108.05	60.49	53.83	60.03
NRRL3_9050	transcription_factor	clrB	cellulose degradation			132.69	158.75	145.72	128.48	66.86	96.09	97.1433	485.16	460.27	457.2	467.543	129.26	145.15	172.64	149.017	115.38	66.86	88.61	90.2833	163.21	146.22	186.49	165.307	105.15	111.06	133.45	116.553	278.46	359.95	233.57	290.66	433.6	415.27	424.435	0	0.03	0	0.01	0	0	0	0.39	1.16	0
[truncated: 196 more columns]
